# Supplementary material for: Genome-wide analysis of miRNAs in the ovaries of Jining Grey and Laiwu Black goats to explore the regulation of fecundity
Source: Sci Rep. 2016 Nov 29;6:37983. doi: 10.1038/srep37983 (PMC5126701; doi:10.1038/srep37983)
Supplement: Supplementary Table S1 [file srep37983-s2.xls]

## Sheet: QvsH
AccID	Normalized counts - Jining Grey	Normalized counts - Laiwu Black	Log2FC	FDR	Raw counts - Jining Grey	Raw counts - Laiwu Black	subtotal counts of two goats
chr4_3446_mature	44.0915	112.153	-1.34689	0.00898861	43	115	158
chr21_16648_mature@@bta-miR-2285r	6.15231	5.85146	0.0723307	0.881744	6	6	12
chi-miR-130b-3p	27.6854	24.3811	0.183362	0.886596	27	25	52
chr1_565_mature	4.10154	14.6287	-1.83456	0.330045	4	15	19
chr24_18522_mature	17.4315	7.80195	1.15979	0.614642	17	8	25
bta-miR-1434-3p	27.6854	19.5049	0.50529	0.831417	27	20	47
chr19_15832_mature	14.3554	3.90097	1.87969	0.312612	14	4	18
chr4_3913_mature@@ssc-miR-145-5p	8.20308	8.77719	-0.0975943	0.882713	8	9	17
chi-miR-877-5p	19.4823	16.5791	0.232795	0.880173	19	17	36
chr8_7230_mature@@ssc-miR-31	1072.55	1310.73	-0.28932	0.944733	1046	1344	2390
chr9_8041_mature	22.5585	13.6534	0.724407	0.772086	22	14	36
chi-miR-324-5p	15.3808	9.75244	0.657293	0.820506	15	10	25
chr16_13667_mature@@ssc-miR-205	11.2792	9.75244	0.209834	0.879943	11	10	21
chi-miR-188-5p	4.10154	11.7029	-1.51263	0.581673	4	12	16
chi-miR-1296	20.5077	28.2821	-0.463722	0.841746	20	29	49
chi-miR-130b-5p	11.2792	15.6039	-0.468238	0.85432	11	16	27
mmu-miR-3968	15.3808	15.6039	-0.0207787	0.887882	15	16	31
chr4_3722_mature	4.10154	5.85146	-0.512632	0.865808	4	6	10
chr29_20489_mature@@bta-miR-2285r	8.20308	7.80195	0.0723307	0.882839	8	8	16
chr6_5793_star	22.5585	17.5544	0.361837	0.865161	22	18	40
bta-miR-132	156.884	61.4404	1.35244	0.00289389	153	63	216
mmu-miR-7034-5p	30.7615	10.7277	1.51979	0.145246	30	11	41
chi-miR-18a-5p	39.99	31.2078	0.357733	0.861972	39	32	71
chi-miR-502b-5p	6.15231	3.90097	0.657293	0.854721	6	4	10
hsa-miR-4770	11.2792	9.75244	0.209834	0.879943	11	10	21
rno-let-7c-5p	7.17769	10.7277	-0.579746	0.848073	7	11	18
chr17_14228_mature	10.2538	29.2573	-1.51263	0.172388	10	30	40
chi-miR-126-3p	9359.71	8509.98	0.137309	0.986471	9128	8726	17854
chi-miR-330-3p	21.5331	28.2821	-0.393333	0.857465	21	29	50
bta-miR-139	18.4569	17.5544	0.0723307	0.888573	18	18	36
chi-miR-502b-3p	7.17769	5.85146	0.294723	0.875895	7	6	13
chi-miR-20a-3p	8.20308	9.75244	-0.249597	0.877747	8	10	18
chi-miR-504	19.4823	16.5791	0.232795	0.880173	19	17	36
chi-miR-1307-5p	12.3046	3.90097	1.65729	0.493899	12	4	16
chr18_14580_mature@@bta-miR-769	222.508	255.514	-0.199541	0.923817	217	262	479
chi-miR-126-5p	4503.49	3060.31	0.557363	0.841871	4392	3138	7530
chr26_19551_mature	1598.57	2257.69	-0.498061	0.863907	1559	2315	3874
chi-miR-450-5p	3051.55	1434.58	1.08891	0.00719728	2976	1471	4447
chi-miR-1307-3p	6.15231	6.82671	-0.150062	0.880721	6	7	13
chi-miR-449c	5.12692	12.6782	-1.30618	0.641082	5	13	18
chi-miR-20a-5p	2614.73	2818.45	-0.108242	0.977178	2550	2890	5440
chi-miR-432-5p	46.1423	28.2821	0.706203	0.692533	45	29	74
chi-miR-324-3p	6.15231	3.90097	0.657293	0.854721	6	4	10
bta-miR-101	29.7362	35.1088	-0.239613	0.882535	29	36	65
chi-miR-450-3p	141.503	52.6632	1.42597	0.0018085	138	54	192
ssc-miR-1285	353.758	518.83	-0.552499	0.723983	345	532	877
chr24_18344_mature@@bta-miR-2898	36.9139	26.3316	0.487368	0.826933	36	27	63
hsa-miR-7641	21.5331	19.5049	0.14272	0.887146	21	20	41
chi-miR-195-3p	16.4062	27.3068	-0.735024	0.747025	16	28	44
chi-let-7g-5p	18478.5	18509.1	-0.00239422	0.991791	18021	18979	37000
chi-miR-542-3p	1539.1	620.255	1.31116	0.000172953	1501	636	2137
chi-miR-30c-5p	1449.89	880.645	0.719315	0.426468	1414	903	2317
chi-miR-362-3p	11.2792	13.6534	-0.275593	0.876173	11	14	25
chi-miR-195-5p	125.097	140.435	-0.166857	0.914998	122	144	266
chr10_9032_mature@@bta-miR-2284m	47.1677	50.7127	-0.104547	0.900861	46	52	98
chi-miR-409-5p	783.394	609.527	0.362047	0.90702	764	625	1389
hsa-miR-3607-3p	20.5077	12.6782	0.693819	0.791486	20	13	33
chi-miR-362-5p	1114.59	2182.6	-0.969527	0.0402799	1087	2238	3325
chrx_21398_mature@@bta-miR-6119-3p	36.9139	24.3811	0.598399	0.782423	36	25	61
bta-miR-149-5p	26.66	27.3068	-0.0345845	0.89409	26	28	54
chi-miR-409-3p	211.229	210.653	0.00394371	0.936313	206	216	422
bta-miR-2887	4.10154	5.85146	-0.512632	0.865808	4	6	10
chr18_14626_mature	18.4569	11.7029	0.657293	0.809799	18	12	30
chi-miR-148b-3p	6427.11	6423.93	0.000714318	0.986197	6268	6587	12855
chi-let-7g-3p	4.10154	8.77719	-1.09759	0.773591	4	9	13
chi-miR-192-5p	640.865	787.022	-0.296382	0.930246	625	807	1432
bta-miR-1260b	3.07615	8.77719	-1.51263	0.670209	3	9	12
chi-miR-451-5p	712.642	540.285	0.399458	0.884998	695	554	1249
chi-miR-495-3p	51.2692	30.2326	0.761991	0.626069	50	31	81
bta-miR-16a	7.17769	3.90097	0.879686	0.825956	7	4	11
bta-miR-16b	8.20308	8.77719	-0.0975943	0.882713	8	9	17
chi-miR-542-5p	19.4823	12.6782	0.619818	0.816472	19	13	32
chi-miR-592	7.17769	18.5296	-1.36824	0.472455	7	19	26
chr22_16967_mature	24.6092	35.1088	-0.512632	0.820296	24	36	60
chi-miR-148b-5p	49.2185	52.6632	-0.0975943	0.901991	48	54	102
chr16_13660_mature@@bta-miR-2285k	7.17769	19.5049	-1.44224	0.402094	7	20	27
bta-miR-185	855.171	777.269	0.137798	0.958328	834	797	1631
chi-miR-30c-3p	6.15231	6.82671	-0.150062	0.880721	6	7	13
chi-miR-34c-5p	2873.13	2883.8	-0.0053466	0.979633	2802	2957	5759
chr22_16890_mature	13.33	13.6534	-0.0345845	0.886565	13	14	27
chi-miR-505-3p	91.2592	71.1928	0.35824	0.860635	89	73	162
chi-miR-323b	9.22846	0.975244	3.24226	0.167846	9	1	10
chr12_10737_star	11.2792	7.80195	0.531762	0.852716	11	8	19
chr11_9759_mature	8.20308	4.87622	0.750403	0.835787	8	5	13
chi-miR-133b	25.6346	24.3811	0.0723307	0.892251	25	25	50
chi-miR-490	59.4723	78.9947	-0.409538	0.840456	58	81	139
chi-miR-1343	3.07615	6.82671	-1.15006	0.791675	3	7	10
chrx_20957_mature@@bta-miR-652	245.067	375.469	-0.615517	0.613713	239	385	624
chi-miR-494	568.063	251.613	1.17485	0.00268526	554	258	812
chr5_4632_mature	10.2538	12.6782	-0.306181	0.873958	10	13	23
chi-miR-26a-5p	126235	168935	-0.420352	0.988811	123110	173223	296333
chi-miR-411a-3p	108.691	66.3166	0.712788	0.544382	106	68	174
chi-miR-106a-5p	6.15231	5.85146	0.0723307	0.881744	6	6	12
chi-miR-135a	130.224	176.519	-0.438831	0.822761	127	181	308
chr12_10768_star	14.3554	78.0195	-2.44224	3.98452e-06	14	80	94
rno-miR-126a-3p	11.2792	8.77719	0.361837	0.870035	11	9	20
chr6_5077_mature	6.15231	7.80195	-0.342707	0.873252	6	8	14
chi-miR-34c-3p	32.8123	39.985	-0.285221	0.876421	32	41	73
ssc-miR-100	25.6346	34.1335	-0.413096	0.850433	25	35	60
chi-miR-411a-5p	453.22	277.944	0.705415	0.424529	442	285	727
chi-let-7b-3p	62.5485	57.5394	0.120425	0.903479	61	59	120
chi-miR-186-5p	10189.2	13958.7	-0.454113	0.953286	9937	14313	24250
chr8_7230_star@@rno-miR-31a-3p	15.3808	18.5296	-0.268706	0.876851	15	19	34
chi-let-7b-5p	15097.8	17455.9	-0.209379	0.987815	14724	17899	32623
chi-miR-449b-5p	15.3808	38.0345	-1.30618	0.199565	15	39	54
chr6_5083_mature@@ssc-miR-574	662.399	660.24	0.00470902	0.959809	646	677	1323
chr29_20508_mature	7.17769	9.75244	-0.442242	0.86454	7	10	17
chi-miR-369-3p	97.4116	39.985	1.28463	0.0215326	95	41	136
chi-miR-7-5p	267.625	274.043	-0.0341896	0.941544	261	281	542
chi-miR-190a-5p	15.3808	18.5296	-0.268706	0.876851	15	19	34
mmu-let-7k	19.4823	21.4554	-0.139173	0.887285	19	22	41
mmu-let-7j	17.4315	6.82671	1.35244	0.503825	17	7	24
chi-miR-186-3p	5.12692	7.80195	-0.605741	0.853545	5	8	13
chr13_11154_mature	36.9139	30.2326	0.288059	0.875707	36	31	67
chi-miR-7-3p	24.6092	39.985	-0.700259	0.717896	24	41	65
chr12_10675_mature@@bta-miR-3613a	93.31	52.6632	0.825238	0.407542	91	54	145
chr26_19311_mature	5.12692	5.85146	-0.190704	0.879506	5	6	11
chi-miR-19b-3p	833.638	841.635	-0.0137745	0.963759	813	863	1676
chi-miR-130a-3p	7.17769	8.77719	-0.290239	0.875725	7	9	16
chr9_8123_mature	9.22846	21.4554	-1.21718	0.511205	9	22	31
rno-miR-362-5p	10.2538	9.75244	0.0723307	0.883998	10	10	20
chi-miR-369-5p	17.4315	16.5791	0.0723307	0.88802	17	17	34
chi-miR-29a-3p	19040.4	20821.5	-0.129009	0.991021	18569	21350	39919
chi-miR-133a-3p	160.985	172.618	-0.100654	0.927171	157	177	334
chi-miR-382-5p	61.5231	53.6384	0.197862	0.894567	60	55	115
chi-miR-200b	2354.28	1983.65	0.247134	0.963774	2296	2034	4330
bta-miR-210	74.8531	63.3908	0.239787	0.890609	73	65	138
chi-miR-200c	495.261	714.854	-0.529459	0.769184	483	733	1216
bta-miR-212	26.66	15.6039	0.77277	0.730673	26	16	42
chi-miR-29a-5p	7.17769	3.90097	0.879686	0.825956	7	4	11
chr10_8956_mature@@bta-miR-2285ac	2.05077	9.75244	-2.2496	0.382232	2	10	12
chi-miR-708-5p	291.209	272.093	0.0979565	0.939507	284	279	563
chi-miR-200a	836.714	819.205	0.0305105	0.96339	816	840	1656
chrx_21052_mature@@ssc-miR-503	165.087	125.806	0.39202	0.850254	161	129	290
chi-miR-382-3p	23.5838	12.6782	0.895453	0.685752	23	13	36
chr2_1709_mature@@hsa-miR-2355-5p	6.15231	6.82671	-0.150062	0.880721	6	7	13
chrx_21052_star@@bta-miR-503-3p	26.66	20.4801	0.380453	0.860588	26	21	47
rno-miR-92a-3p	14.3554	19.5049	-0.442242	0.854186	14	20	34
chi-miR-708-3p	110.742	122.881	-0.150062	0.914235	108	126	234
chr3_2231_mature@@bta-miR-2285l	7.17769	5.85146	0.294723	0.875895	7	6	13
chi-miR-329b-3p	15.3808	21.4554	-0.48021	0.845115	15	22	37
chi-miR-485-3p	4.10154	6.82671	-0.735024	0.844836	4	7	11
chr10_9206_mature	23.5838	18.5296	0.347965	0.866939	23	19	42
chi-let-7e-5p	2263.02	2395.2	-0.0818932	0.976334	2207	2456	4663
chr8_7333_mature	24.6092	29.2573	-0.249597	0.880193	24	30	54
chi-miR-433	9.22846	6.82671	0.434901	0.865777	9	7	16
chr5_4391_mature@@ssc-miR-7134-3p	19.4823	30.2326	-0.633938	0.782451	19	31	50
chi-miR-17-3p	34.8631	26.3316	0.404906	0.852111	34	27	61
chi-let-7e-3p	15.3808	16.5791	-0.108242	0.886436	15	17	32
chi-miR-15b-5p	272.752	252.588	0.110805	0.936959	266	259	525
chi-miR-429	135.351	198.95	-0.555701	0.712546	132	204	336
chi-miR-125a-5p	8414.31	16440.7	-0.966352	0.0853982	8206	16858	25064
chr2_1477_mature@@ssc-miR-185	62.5485	42.9107	0.543636	0.776813	61	44	105
chi-miR-17-5p	1170.99	978.169	0.259572	0.948418	1142	1003	2145
bta-miR-29c	140.478	190.173	-0.436968	0.824653	137	195	332
chr19_15499_mature	28.7108	16.5791	0.792223	0.708976	28	17	45
chi-miR-125a-3p	7.17769	8.77719	-0.290239	0.875725	7	9	16
chi-miR-215-5p	12.3046	10.7277	0.197862	0.880789	12	11	23
chi-miR-204-5p	64.5992	44.8612	0.526049	0.785817	63	46	109
chr11_10274_mature	16.4062	1.95049	3.07233	0.0220574	16	2	18
bta-miR-664b	54.3454	44.8612	0.276689	0.879815	53	46	99
chi-miR-379-5p	442.966	227.232	0.963032	0.048663	432	233	665
chi-miR-23b-3p	3925.17	4881.09	-0.314449	0.965629	3828	5005	8833
chr18_14930_mature	7.17769	30.2326	-2.07451	0.0199255	7	31	38
chi-miR-455-3p	956.684	868.942	0.138782	0.960244	933	891	1824
chr8_7184_mature	19.4823	20.4801	-0.0720592	0.889639	19	21	40
chr20_16026_mature	6.15231	14.6287	-1.2496	0.624291	6	15	21
chi-miR-146a	1515.52	2054.84	-0.439213	0.901957	1478	2107	3585
chr13_11159_mature@@oar-miR-143	18.4569	26.3316	-0.512632	0.83131	18	27	45
chi-miR-96	50.2439	81.9205	-0.705277	0.603392	49	84	133
chr2_956_mature	33.8377	21.4554	0.657293	0.761156	33	22	55
chr22_16872_mature	7.17769	3.90097	0.879686	0.825956	7	4	11
chr2_1342_star@@mmu-miR-3535	2248.67	2677.04	-0.25157	0.965245	2193	2745	4938
rno-miR-143-3p	728.023	512.978	0.505087	0.79854	710	526	1236
chi-miR-383	16.4062	26.3316	-0.682557	0.774219	16	27	43
chi-miR-381	18.4569	21.4554	-0.217176	0.881887	18	22	40
chi-miR-221-5p	224.559	363.766	-0.695914	0.454718	219	373	592
chr16_13679_star@@ssc-miR-181a	159.96	204.801	-0.356513	0.871464	156	210	366
chr7_6155_mature	34.8631	20.4801	0.767476	0.692544	34	21	55
chi-miR-455-5p	947.456	748.012	0.340997	0.921264	924	767	1691
chi-miR-379-3p	51.2692	31.2078	0.716187	0.668029	50	32	82
chi-miR-221-3p	281.981	311.103	-0.141794	0.936809	275	319	594
chi-miR-30e-3p	100.488	116.054	-0.207777	0.904293	98	119	217
chr15_12934_mature	24.6092	18.5296	0.409366	0.856211	24	19	43
chr1_589_mature@@bta-miR-6529a	12.3046	14.6287	-0.249597	0.878106	12	15	27
chi-miR-30e-5p	17232.6	15128	0.187922	0.988552	16806	15512	32318
chi-miR-340-5p	317.869	196.999	0.690244	0.467857	310	202	512
chr1_413_mature	8.20308	9.75244	-0.249597	0.877747	8	10	18
bta-miR-199c	26.66	18.5296	0.524843	0.827371	26	19	45
chi-miR-125b-3p	1639.59	1283.42	0.353341	0.932699	1599	1316	2915
chr17_14255_mature@@ssc-miR-339	410.154	547.112	-0.41567	0.865802	400	561	961
chi-miR-16a-5p	9468.4	10677.9	-0.173441	0.986104	9234	10949	20183
chi-miR-340-3p	19.4823	9.75244	0.99833	0.671061	19	10	29
chr5_4783_mature	29.7362	37.0593	-0.317616	0.870481	29	38	67
chrx_21054_star@@ssc-miR-450b-3p	34.8631	19.5049	0.837865	0.641735	34	20	54
chi-miR-1271-5p	549.606	501.275	0.132795	0.950229	536	514	1050
bta-miR-193a-5p	32.8123	49.7374	-0.600095	0.758467	32	51	83
chr24_18515_mature	7.17769	7.80195	-0.120314	0.881772	7	8	15
chi-miR-181b-5p	435.789	525.656	-0.270492	0.926553	425	539	964
chi-miR-328-3p	71.7769	73.1433	-0.027205	0.91171	70	75	145
chi-miR-29c-5p	60.4977	66.3166	-0.132489	0.903454	59	68	127
bta-miR-375	74.8531	89.7224	-0.261407	0.888734	73	92	165
chi-miR-29c-3p	173.29	208.702	-0.268257	0.903538	169	214	383
chi-miR-129-5p	4.10154	11.7029	-1.51263	0.581673	4	12	16
chr3_1955_mature	32.8123	24.3811	0.428474	0.847242	32	25	57
chrx_21461_mature@@mmu-miR-201-5p	14.3554	4.87622	1.55776	0.473005	14	5	19
chr3_2857_mature	1.02538	8.77719	-3.09759	0.225922	1	9	10
chr21_16408_mature	3.07615	6.82671	-1.15006	0.791675	3	7	10
chi-miR-100-5p	28976.3	42797.6	-0.562654	0.938163	28259	43884	72143
chr6_5820_mature	30.7615	62.4156	-1.02078	0.275733	30	64	94
chi-miR-98-5p	1228.41	898.199	0.451686	0.872296	1198	921	2119
mmu-miR-143-3p	35.8885	35.1088	0.0316887	0.89822	35	36	71
chr21_16560_mature@@oar-miR-541-5p	11.2792	12.6782	-0.168677	0.882255	11	13	24
chi-miR-1197-3p	5.12692	7.80195	-0.605741	0.853545	5	8	13
chr13_11358_mature@@bta-miR-2285k	16.4062	19.5049	-0.249597	0.878692	16	20	36
chr16_13312_mature	23.5838	18.5296	0.347965	0.866939	23	19	42
chr21_16553_star@@ssc-miR-299	9.22846	7.80195	0.242256	0.878091	9	8	17
chi-miR-202-5p	147.655	67.2918	1.13373	0.0304674	144	69	213
bta-miR-760-3p	9.22846	3.90097	1.24226	0.731617	9	4	13
chi-miR-421-3p	49.2185	34.1335	0.52801	0.798386	48	35	83
chi-miR-34a	104.589	99.4749	0.0723307	0.917685	102	102	204
bta-miR-6519	5.12692	4.87622	0.0723307	0.88126	5	5	10
chi-miR-202-3p	13.33	6.82671	0.965415	0.752188	13	7	20
chr8_7334_mature	19.4823	19.5049	-0.00166989	0.890295	19	20	39
chi-miR-301a-3p	24.6092	17.5544	0.487368	0.839747	24	18	42
chr5_4105_mature@@bta-miR-2285n	4.10154	11.7029	-1.51263	0.581673	4	12	16
chr5_4260_mature	12.3046	14.6287	-0.249597	0.878106	12	15	27
chi-miR-424-5p	3025.91	1378.99	1.13375	0.00352953	2951	1414	4365
chr12_10737_mature@@bta-miR-2285n	33.8377	41.9355	-0.30954	0.872089	33	43	76
chr19_15199_mature	6.15231	6.82671	-0.150062	0.880721	6	7	13
chi-miR-301a-5p	6.15231	7.80195	-0.342707	0.873252	6	8	14
chr6_5849_mature	3.07615	7.80195	-1.34271	0.738077	3	8	11
chi-miR-24-5p	14.3554	23.4058	-0.705277	0.776313	14	24	38
mmu-miR-1983	19.4823	7.80195	1.32026	0.477417	19	8	27
chr3_2691_mature	4.10154	17.5544	-2.09759	0.139003	4	18	22
chr22_17190_mature	8.20308	4.87622	0.750403	0.835787	8	5	13
chi-miR-143-3p	595342	643262	-0.111687	0.998425	580604	659591	1240195
chr1_46_mature	12.3046	13.6534	-0.150062	0.883438	12	14	26
chi-let-7c-5p	16745.6	21157.9	-0.337419	0.980878	16331	21695	38026
chr17_14192_mature	29.7362	20.4801	0.537994	0.818782	29	21	50
chi-miR-199a-5p	10937.8	14336.1	-0.390331	0.969094	10667	14700	25367
chi-miR-143-5p	831.587	589.047	0.497484	0.813154	811	604	1415
chi-miR-23a	2996.17	3957.54	-0.401482	0.940257	2922	4058	6980
chr15_12434_mature@@bta-miR-2898	47.1677	42.9107	0.136461	0.89725	46	44	90
chi-miR-10b-3p	225.585	235.034	-0.0591989	0.937077	220	241	461
chr15_12456_mature	22.5585	28.2821	-0.326219	0.869465	22	29	51
chi-miR-487b-3p	45.1169	38.0345	0.24636	0.8836	44	39	83
chi-miR-30d-3p	11.2792	8.77719	0.361837	0.870035	11	9	20
chi-miR-148a-5p	350.682	345.236	0.0225777	0.947204	342	354	696
chi-miR-10b-5p	127266	178645	-0.489254	0.982433	124115	183180	307295
chi-miR-127-5p	63.5739	40.9602	0.63421	0.709395	62	42	104
chr10_9274_mature@@bta-miR-2285o	4.10154	6.82671	-0.735024	0.844836	4	7	11
chr7_7155_mature	5.12692	6.82671	-0.413096	0.870093	5	7	12
chi-miR-27b-3p	17515.6	18389.2	-0.0702161	0.99135	17082	18856	35938
chi-miR-148a-3p	13786.3	13277	0.0543094	0.990209	13445	13614	27059
chr19_15575_mature@@mmu-miR-5100	9.22846	9.75244	-0.0796724	0.883578	9	10	19
chi-miR-92a-3p	1040.77	1325.36	-0.348735	0.928322	1015	1359	2374
chi-miR-532-5p	1061.27	1185.9	-0.160182	0.962059	1035	1216	2251
chr1_36_mature	34.8631	42.9107	-0.299638	0.874052	34	44	78
chr25_18994_mature@@ssc-miR-339	91.2592	128.732	-0.49633	0.781789	89	132	221
hsa-miR-151b	7.17769	7.80195	-0.120314	0.881772	7	8	15
chr7_6428_mature@@hsa-miR-514b-3p	7.17769	5.85146	0.294723	0.875895	7	6	13
chr10_8516_mature	61.5231	25.3563	1.27878	0.0756513	60	26	86
chr4_3468_mature	46.1423	31.2078	0.564184	0.783843	45	32	77
chr10_9122_mature	11.2792	6.82671	0.724407	0.824205	11	7	18
chr17_13694_star	11.2792	8.77719	0.361837	0.870035	11	9	20
chr9_8059_mature@@bta-miR-2285n	6.15231	8.77719	-0.512632	0.859795	6	9	15
chr19_15831_mature	16.4062	2.92573	2.48737	0.0722163	16	3	19
oar-miR-194	13.33	2.92573	2.18781	0.228561	13	3	16
chr11_10303_star	9.22846	7.80195	0.242256	0.878091	9	8	17
chr8_7841_mature	8.20308	4.87622	0.750403	0.835787	8	5	13
bta-miR-142-5p	739.302	1102.03	-0.575921	0.724885	721	1130	1851
chi-miR-3431-3p	41.0154	35.1088	0.224334	0.885885	40	36	76
chi-miR-532-3p	27.6854	48.7622	-0.816638	0.585325	27	50	77
chr18_14454_mature	9.22846	11.7029	-0.342707	0.871375	9	12	21
bta-miR-142-3p	204.052	262.341	-0.362507	0.874214	199	269	468
chi-miR-3431-5p	299.412	470.067	-0.650734	0.546189	292	482	774
bta-miR-1839	10.2538	13.6534	-0.413096	0.863429	10	14	24
chi-miR-9-3p	19.4823	152.138	-2.96514	1.22276e-11	19	156	175
chi-miR-127-3p	6565.54	4933.76	0.412226	0.949165	6403	5059	11462
chi-miR-499-5p	68.7008	42.9107	0.678988	0.658074	67	44	111
chi-miR-582-5p	23.5838	14.6287	0.689002	0.781264	23	15	38
chrx_21469_star@@rno-miR-452-3p	158.935	144.336	0.139002	0.921479	155	148	303
hsa-miR-1-3p	7.17769	3.90097	0.879686	0.825956	7	4	11
bta-miR-486	83.0562	67.2918	0.303656	0.877268	81	69	150
chi-miR-29b-3p	704.439	1112.75	-0.659586	0.559718	687	1141	1828
bta-miR-484	214.305	291.598	-0.444312	0.82607	209	299	508
chr19_15207_mature	10.2538	5.85146	0.809296	0.814893	10	6	16
chi-let-7i-5p	20694.3	15361.1	0.429956	0.966787	20182	15751	35933
chr22_17177_mature@@bta-miR-2898	5.12692	5.85146	-0.190704	0.879506	5	6	11
chi-miR-29b-5p	11.2792	17.5544	-0.638163	0.817866	11	18	29
chr11_9767_mature	5.12692	6.82671	-0.413096	0.870093	5	7	12
chi-miR-342-5p	7.17769	6.82671	0.0723307	0.882278	7	7	14
chr4_3763_mature@@bta-miR-574	7.17769	11.7029	-0.705277	0.825835	7	12	19
chi-miR-199a-3p	4096.41	2952.06	0.472638	0.90835	3995	3027	7022
chi-miR-3955-5p	6.15231	4.87622	0.335365	0.874567	6	5	11
chi-miR-20b	22.5585	12.6782	0.831323	0.726405	22	13	35
chi-let-7i-3p	58.4469	71.1928	-0.284604	0.880467	57	73	130
chi-miR-219	14.3554	12.6782	0.179246	0.882369	14	13	27
chi-miR-218	145.605	113.128	0.364097	0.862256	142	116	258
chi-miR-211	17.4315	20.4801	-0.232524	0.880361	17	21	38
chi-miR-342-3p	2196.37	2559.04	-0.220479	0.968223	2142	2624	4766
mmu-miR-101c	22.5585	27.3068	-0.275593	0.876714	22	28	50
chr13_11361_mature@@oar-miR-143	41.0154	36.084	0.184805	0.89062	40	37	77
chi-miR-9-5p	51.2692	285.746	-2.47857	1.29213e-11	50	293	343
chi-miR-206	12.3046	2.92573	2.07233	0.313236	12	3	15
chr18_14439_mature@@oar-miR-143	7.17769	8.77719	-0.290239	0.875725	7	9	16
chi-miR-1	4101.54	3035.93	0.434025	0.92838	4000	3113	7113
oar-miR-152	1932.85	1646.21	0.23158	0.962522	1885	1688	3573
chr14_11758_mature@@ssc-miR-145-5p	3.07615	6.82671	-1.15006	0.791675	3	7	10
chi-miR-24-3p	10700.9	10156.2	0.0753752	0.98864	10436	10414	20850
chr7_6575_mature	8.20308	27.3068	-1.73502	0.100487	8	28	36
chr18_14437_mature@@bta-miR-2285o	14.3554	16.5791	-0.207777	0.881352	14	17	31
chi-miR-103-5p	5.12692	5.85146	-0.190704	0.879506	5	6	11
chi-miR-2331	4.10154	5.85146	-0.512632	0.865808	4	6	10
chi-miR-136-5p	42.0408	39.0097	0.107955	0.897549	41	40	81
chi-miR-410-3p	47.1677	35.1088	0.425968	0.841173	46	36	82
chi-miR-224-5p	741.353	628.057	0.239266	0.94203	723	644	1367
chi-let-7d-3p	41.0154	29.2573	0.487368	0.823322	40	30	70
mmu-miR-6240	4.10154	15.6039	-1.92767	0.254791	4	16	20
chi-miR-103-3p	3937.48	3837.58	0.0370734	0.982202	3840	3935	7775
chi-miR-191-5p	194.823	163.841	0.249869	0.906763	190	168	358
mmu-miR-5103	33.8377	14.6287	1.20983	0.320063	33	15	48
chi-miR-628-5p	7.17769	6.82671	0.0723307	0.882278	7	7	14
chi-let-7d-5p	825.435	820.18	0.00921367	0.963498	805	841	1646
chi-miR-423-5p	360.935	490.548	-0.442652	0.842554	352	503	855
chi-miR-224-3p	107.665	139.46	-0.373295	0.857623	105	143	248
chr11_9532_mature	36.9139	70.2175	-0.927669	0.349352	36	72	108
chrx_20957_star@@ssc-miR-652	6.15231	3.90097	0.657293	0.854721	6	4	10
chi-miR-425-5p	72.8023	70.2175	0.0521528	0.910795	71	72	143
oar-let-7f	27.6854	15.6039	0.827218	0.694713	27	16	43
chi-miR-191-3p	4.10154	12.6782	-1.62811	0.498845	4	13	17
chi-miR-423-3p	391.697	568.567	-0.537593	0.74839	382	583	965
chi-miR-144-3p	25.6346	13.6534	0.908832	0.660441	25	14	39
chi-miR-3432-5p	244.042	238.935	0.0305105	0.939072	238	245	483
chi-miR-141	296.336	445.686	-0.588794	0.662443	289	457	746
chi-miR-27a-5p	10.2538	2.92573	1.8093	0.511081	10	3	13
hsa-miR-4454	170.214	199.925	-0.23211	0.911443	166	205	371
chi-miR-335-3p	72.8023	78.9947	-0.117772	0.908229	71	81	152
chi-miR-134	9.22846	8.77719	0.0723307	0.883415	9	9	18
chrx_21457_mature@@mmu-miR-201-5p	16.4062	10.7277	0.612899	0.826851	16	11	27
hsa-miR-100-5p	14.3554	15.6039	-0.120314	0.885511	14	16	30
chi-miR-425-3p	15.3808	37.0593	-1.26871	0.237785	15	38	53
chi-miR-2483-5p	30.7615	29.2573	0.0723307	0.894677	30	30	60
chi-miR-27a-3p	4346.61	4756.26	-0.129939	0.981483	4239	4877	9116
bta-miR-2440	19.4823	9.75244	0.99833	0.671061	19	10	29
chi-miR-150	181.493	292.573	-0.688882	0.478618	177	300	477
chi-miR-92b	899.262	1065.94	-0.245314	0.948973	877	1093	1970
chi-miR-187	37.9392	11.7029	1.69682	0.0371472	37	12	49
chi-miR-2483-3p	18.4569	17.5544	0.0723307	0.888573	18	18	36
chr20_16048_mature	4.10154	6.82671	-0.735024	0.844836	4	7	11
chr6_5603_mature	4.10154	6.82671	-0.735024	0.844836	4	7	11
chi-miR-182	55.3708	109.227	-0.980137	0.168038	54	112	166
chr7_6206_mature@@oar-miR-152	507.565	413.503	0.295695	0.918585	495	424	919
chi-miR-183	31.7869	102.401	-1.68772	0.000535303	31	105	136
chi-miR-136-3p	1258.15	566.617	1.15086	0.00261564	1227	581	1808
bta-miR-2478	45.1169	37.0593	0.283835	0.877254	44	38	82
chi-miR-19a	122.021	118.004	0.0482852	0.922419	119	121	240
chr23_18096_mature	173.29	72.168	1.26376	0.00582929	169	74	243
chr20_16228_mature	17.4315	20.4801	-0.232524	0.880361	17	21	38
bta-miR-2484	15.3808	19.5049	-0.342707	0.868714	15	20	35
chr10_9032_star@@bta-miR-2284x	22.5585	7.80195	1.53176	0.269506	22	8	30
chi-miR-194	872.602	925.506	-0.0849183	0.963138	851	949	1800
chi-miR-93-5p	806.978	1221.01	-0.597468	0.694407	787	1252	2039
chi-miR-26b-3p	16.4062	22.4306	-0.451231	0.849848	16	23	39
chr7_6905_mature	19.4823	31.2078	-0.679742	0.75876	19	32	51
chi-miR-93-3p	13.33	9.75244	0.450842	0.859352	13	10	23
chr5_4322_star	5.12692	7.80195	-0.605741	0.853545	5	8	13
chr24_18521_mature	29.7362	9.75244	1.60838	0.116605	29	10	39
chr20_16009_mature@@bta-miR-2478	280.955	135.559	1.05142	0.0263442	274	139	413
bta-miR-92b	254.295	341.335	-0.424684	0.844567	248	350	598
chi-miR-26b-5p	4289.18	4285.22	0.00133382	0.983195	4183	4394	8577
chr3_2598_mature	6.15231	10.7277	-0.802138	0.813534	6	11	17
chi-miR-335-5p	8.20308	5.85146	0.487368	0.86299	8	6	14
chi-miR-99a-5p	312369	525421	-0.750223	0.890426	304636	538759	843395
chi-miR-376a	15.3808	11.7029	0.394259	0.86429	15	12	27
chr24_18385_mature@@bta-miR-2285o	16.4062	12.6782	0.371891	0.866348	16	13	29
chi-miR-15a-5p	277.879	249.662	0.15448	0.932707	271	256	527
chi-miR-99a-3p	164.062	249.662	-0.605741	0.636229	160	256	416
chr21_16525_mature@@oar-miR-370-3p	45.1169	29.2573	0.624872	0.75136	44	30	74
chi-miR-365-3p	11.2792	6.82671	0.724407	0.824205	11	7	18
chi-miR-27b-5p	7.17769	4.87622	0.557758	0.859461	7	5	12
chr5_4914_mature	57.4215	58.5146	-0.027205	0.90712	56	60	116
chr2_1507_mature	24.6092	12.6782	0.956853	0.639708	24	13	37
chr8_7419_mature@@bta-miR-2285k	4.10154	5.85146	-0.512632	0.865808	4	6	10
chi-miR-193b-3p	63.5739	72.168	-0.182926	0.899195	62	74	136
chi-miR-497-3p	60.4977	10.7277	2.49554	2.00387e-05	59	11	70
chi-miR-3958-3p	253.27	124.831	1.0207	0.0410483	247	128	375
chr14_11962_mature	29.7362	52.6632	-0.824576	0.558267	29	54	83
chr24_18400_mature	9.22846	8.77719	0.0723307	0.883415	9	9	18
chi-miR-21-3p	37.9392	14.6287	1.37489	0.151108	37	15	52
chi-miR-497-5p	266.6	326.707	-0.293319	0.907339	260	335	595
chi-miR-146b-5p	1298.14	789.947	0.716614	0.426154	1266	810	2076
chr7_6337_mature	13.33	11.7029	0.187808	0.881595	13	12	25
chr10_8745_mature@@bta-miR-2285l	5.12692	8.77719	-0.775666	0.829468	5	9	14
chr12_10768_mature	22.5585	23.4058	-0.0532002	0.89168	22	24	46
chi-miR-21-5p	122089	111621	0.129336	0.996267	119067	114454	233521
chr3_1955_star	18.4569	16.5791	0.154793	0.885211	18	17	35
chi-miR-199c-5p	2238.41	2301.58	-0.040144	0.976921	2183	2360	4543
chi-miR-345-5p	256.346	256.489	-0.000804017	0.940733	250	263	513
chrx_21464_mature	229.686	141.41	0.699777	0.470599	224	145	369
chr2_1734_mature@@bta-miR-2285l	11.2792	9.75244	0.209834	0.879943	11	10	21
chi-miR-199c-3p	4100.51	2932.56	0.483645	0.901479	3999	3007	7006
chi-miR-363-3p	37.9392	39.985	-0.075768	0.898486	37	41	78
chr1_332_mature	10.2538	18.5296	-0.853669	0.746175	10	19	29
chi-miR-296-3p	44.0915	39.985	0.141043	0.895822	43	41	84
chr6_5962_mature@@oar-miR-143	303.514	478.845	-0.657795	0.531604	296	491	787
ssc-miR-664-3p	37.9392	38.0345	-0.00361817	0.899578	37	39	76
chr16_13679_mature@@rno-miR-3570	13.33	11.7029	0.187808	0.881595	13	12	25
chr13_11088_mature@@bta-miR-6123	9.22846	4.87622	0.920328	0.802577	9	5	14
chr21_16814_mature@@bta-miR-2285o	5.12692	6.82671	-0.413096	0.870093	5	7	12
chi-miR-190b	10.2538	3.90097	1.39426	0.66394	10	4	14
chi-miR-193a	68.7008	74.1185	-0.109508	0.907639	67	76	143
chr15_12716_mature	24.6092	15.6039	0.657293	0.789356	24	16	40
chi-miR-223-3p	95.3608	34.1335	1.48221	0.00428521	93	35	128
chi-miR-345-3p	9.22846	16.5791	-0.845207	0.763381	9	17	26
chr5_4383_mature@@bta-miR-2285o	9.22846	5.85146	0.657293	0.842905	9	6	15
chr2_1068_mature	67.6754	91.6729	-0.437864	0.825507	66	94	160
chi-miR-223-5p	18.4569	4.87622	1.92033	0.17208	18	5	23
chi-miR-500-3p	343.504	507.127	-0.56202	0.709014	335	520	855
chi-miR-28-5p	1855.95	2378.62	-0.357969	0.941142	1810	2439	4249
chr21_16842_star@@oar-miR-299-5p	9.22846	10.7277	-0.217176	0.879458	9	11	20
hsa-miR-4700-5p	16.4062	8.77719	0.902406	0.744047	16	9	25
chi-miR-500-5p	142.528	170.668	-0.259939	0.901155	139	175	314
chi-miR-30b-5p	1486.81	1001.58	0.569947	0.751849	1450	1027	2477
chi-miR-196b	599.85	603.676	-0.0091721	0.958104	585	619	1204
chi-miR-196a	110.742	96.5491	0.197862	0.905116	108	99	207
chr3_1947_mature@@oar-miR-26a	26.66	26.3316	0.0178829	0.894035	26	27	53
chr29_20390_mature	6.15231	4.87622	0.335365	0.874567	6	5	11
chr8_7851_mature@@ssc-miR-32	65.6246	51.6879	0.34441	0.864275	64	53	117
bta-miR-1246	47.1677	19.5049	1.27396	0.143273	46	20	66
chr2_1709_star@@bta-miR-2355-3p	7.17769	12.6782	-0.820754	0.797145	7	13	20
chr6_5734_mature	6.15231	11.7029	-0.927669	0.779245	6	12	18
chr12_10513_mature	519.87	271.118	0.939232	0.0590128	507	278	785
hsa-miR-4324	33.8377	57.5394	-0.765918	0.600619	33	59	92
chr4_3857_mature	3.07615	13.6534	-2.15006	0.23647	3	14	17
chi-miR-28-3p	886.958	1497.97	-0.756075	0.343114	865	1536	2401
chr22_16940_mature@@bta-miR-138	4.10154	6.82671	-0.735024	0.844836	4	7	11
chi-miR-671-5p	6.15231	4.87622	0.335365	0.874567	6	5	11
chr25_19209_mature@@bta-miR-1260b	120.995	80.9452	0.579934	0.704786	118	83	201
chr3_2188_mature	6.15231	13.6534	-1.15006	0.684717	6	14	20
chr11_9830_star@@ssc-miR-181a	155.858	209.677	-0.427935	0.831984	152	215	367
chi-miR-671-3p	8.20308	4.87622	0.750403	0.835787	8	5	13
chr29_20665_mature	9.22846	16.5791	-0.845207	0.763381	9	17	26
chr21_16499_mature@@bta-miR-2285n	5.12692	5.85146	-0.190704	0.879506	5	6	11
chrx_21468_mature	330.174	179.445	0.879686	0.130954	322	184	506
chr29_20380_mature	12.3046	3.90097	1.65729	0.493899	12	4	16
chi-miR-34b-3p	138.427	174.569	-0.334669	0.87757	135	179	314
bta-miR-339b	15.3808	24.3811	-0.664635	0.787832	15	25	40
bta-miR-339a	42.0408	59.4899	-0.500855	0.803741	41	61	102
chi-miR-34b-5p	33.8377	51.6879	-0.611196	0.748079	33	53	86
chr4_3193_mature	25.6346	69.2423	-1.43356	0.0210112	25	71	96
chi-let-7f-5p	31991	31354.1	0.0290117	0.993671	31199	32150	63349
chi-let-7f-3p	6.15231	8.77719	-0.512632	0.859795	6	9	15
chi-miR-125b-5p	65125.3	116914	-0.844161	0.555046	63513	119882	183395
oar-miR-125b	22.5585	24.3811	-0.112094	0.889984	22	25	47
chi-miR-33a-3p	7.17769	9.75244	-0.442242	0.86454	7	10	17
chi-miR-22-5p	8.20308	4.87622	0.750403	0.835787	8	5	13
chi-miR-145-3p	1201.75	487.622	1.3013	0.000224055	1172	500	1672
chr18_14449_mature	5.12692	5.85146	-0.190704	0.879506	5	6	11
chr2_1356_mature	7.17769	4.87622	0.557758	0.859461	7	5	12
chi-miR-33a-5p	18.4569	12.6782	0.541816	0.836986	18	13	31
chr21_16802_mature	4.10154	5.85146	-0.512632	0.865808	4	6	10
chi-miR-22-3p	8115.92	8332.48	-0.0379916	0.987632	7915	8544	16459
chi-miR-145-5p	78989.5	117452	-0.572345	0.958376	77034	120434	197468
chr17_14154_mature	12.3046	9.75244	0.335365	0.871746	12	10	22
chr5_4391_star@@ssc-miR-7134-5p	16.4062	26.3316	-0.682557	0.774219	16	27	43
chr29_20762_mature@@bta-miR-2285n	411.179	521.755	-0.343606	0.902234	401	535	936
bta-let-7a-5p	4.10154	6.82671	-0.735024	0.844836	4	7	11
chi-miR-181d	32.8123	38.0345	-0.213072	0.886527	32	39	71
chi-miR-99b-3p	21.5331	32.183	-0.579746	0.799994	21	33	54
chi-miR-214-3p	822.359	954.764	-0.215376	0.951534	802	979	1781
chr17_14038_mature	3.07615	6.82671	-1.15006	0.791675	3	7	10
chrx_21469_mature@@ssc-miR-452	1002.83	772.393	0.376665	0.908531	978	792	1770
chr2_1342_mature	23.5838	12.6782	0.895453	0.685752	23	13	36
chr15_12610_mature	22.5585	23.4058	-0.0532002	0.89168	22	24	46
chr18_14434_mature	46.1423	65.3413	-0.501905	0.799488	45	67	112
chr1_143_mature	3.07615	8.77719	-1.51263	0.670209	3	9	12
chr19_15683_mature@@bta-miR-4286	22.5585	34.1335	-0.597521	0.788845	22	35	57
chi-miR-101-3p	16884	18060.5	-0.0971854	0.990928	16466	18519	34985
chi-miR-101-5p	22.5585	33.1583	-0.555701	0.807449	22	34	56
chi-miR-99b-5p	6067.2	10113.3	-0.737147	0.575242	5917	10370	16287
chr2_1110_mature	18.4569	17.5544	0.0723307	0.888573	18	18	36
chi-miR-412-5p	12.3046	7.80195	0.657293	0.831535	12	8	20
mmu-miR-6402	7.17769	2.92573	1.29472	0.759595	7	3	10
chi-miR-758	43.0662	28.2821	0.606667	0.766089	42	29	71
chi-miR-338-3p	4.10154	8.77719	-1.09759	0.773591	4	9	13
chi-miR-106b-5p	610.104	675.844	-0.147635	0.952927	595	693	1288
chr6_5870_mature	14.3554	20.4801	-0.512632	0.839725	14	21	35
chi-miR-767	20.5077	18.5296	0.146331	0.886517	20	19	39
chr15_12961_mature	20.5077	5.85146	1.8093	0.171051	20	6	26
chrx_21460_mature	45.1169	22.4306	1.0082	0.401164	44	23	67
chi-miR-106b-3p	51.2692	89.7224	-0.807375	0.446941	50	92	142
chi-let-7a-5p	14796.3	16960.5	-0.196939	0.988127	14430	17391	31821
chi-miR-16b-5p	1310.44	1408.25	-0.103852	0.968657	1278	1444	2722
chi-miR-30a-5p	12570.2	10351.2	0.280204	0.981255	12259	10614	22873
chi-miR-874-5p	9.22846	2.92573	1.65729	0.607332	9	3	12
chi-miR-320-3p	256.346	268.192	-0.0651728	0.939757	250	275	525
chr13_11671_mature@@hsa-miR-4454	64.5992	106.302	-0.718574	0.542265	63	109	172
chi-let-7a-3p	34.8631	16.5791	1.07233	0.43404	34	17	51
chi-miR-30a-3p	47.1677	57.5394	-0.28675	0.878138	46	59	105
mmu-miR-6412	9.22846	5.85146	0.657293	0.842905	9	6	15
chi-miR-128-3p	34.8631	20.4801	0.767476	0.692544	34	21	55
chi-miR-874-3p	48.1931	112.153	-1.21857	0.0274791	47	115	162
hsa-miR-3691-3p	8.20308	9.75244	-0.249597	0.877747	8	10	18
chi-miR-1839	213.28	206.752	0.04485	0.935516	208	212	420
chi-miR-154b-5p	34.8631	13.6534	1.35244	0.196149	34	14	48
chi-miR-30f-3p	15.3808	4.87622	1.65729	0.387082	15	5	20
chr5_4589_mature	74.8531	64.3661	0.217761	0.89456	73	66	139
chr3_2432_mature	21.5331	4.87622	2.14272	0.0606544	21	5	26
hsa-miR-5197-3p	6.15231	6.82671	-0.150062	0.880721	6	7	13
chi-miR-378-5p	4.10154	6.82671	-0.735024	0.844836	4	7	11
chi-miR-30f-5p	252.245	124.831	1.01485	0.0437804	246	128	374
chi-miR-491-5p	8.20308	1.95049	2.07233	0.519547	8	2	10
chr12_10471_star	14.3554	6.82671	1.07233	0.702744	14	7	21
bta-miR-1247-5p	3.07615	9.75244	-1.66463	0.5892	3	10	13
chi-miR-493-5p	162.011	81.9205	0.983794	0.0974468	158	84	242
chr19_15347_star@@bta-miR-6516	8.20308	3.90097	1.07233	0.785399	8	4	12
chi-miR-2284e	8.20308	16.5791	-1.01513	0.698838	8	17	25
chi-miR-2284d	57.4215	85.8214	-0.579746	0.729752	56	88	144
chi-miR-2284b	6.15231	4.87622	0.335365	0.874567	6	5	11
chi-miR-2284a	29.7362	28.2821	0.0723307	0.894205	29	29	58
chr13_11322_mature@@bta-miR-2285k	11.2792	22.4306	-0.9918	0.643105	11	23	34
chr7_7006_mature	25.6346	6.82671	1.90883	0.0661756	25	7	32
chr14_11964_mature	0	19.5049	-20	6.11526e-05	0	20	20
chrx_21546_mature	6.15231	4.87622	0.335365	0.874567	6	5	11
chi-miR-493-3p	235.838	115.079	1.03518	0.0384238	230	118	348
chr6_6112_mature@@ssc-miR-95	18.4569	16.5791	0.154793	0.885211	18	17	35
chr17_14317_mature	38.9646	29.2573	0.413368	0.848232	38	30	68
bta-miR-29d-3p	18.4569	17.5544	0.0723307	0.888573	18	18	36
chr6_5651_star	6.15231	3.90097	0.657293	0.854721	6	4	10
bta-miR-126-3p	5.12692	14.6287	-1.51263	0.492803	5	15	20
chrx_21232_mature@@bta-miR-2285f	8.20308	5.85146	0.487368	0.86299	8	6	14
bta-miR-744	25.6346	33.1583	-0.371276	0.860325	25	34	59
chr5_4774_mature	6.15231	4.87622	0.335365	0.874567	6	5	11
chr28_20144_mature@@ssc-miR-574	5.12692	11.7029	-1.1907	0.703165	5	12	17
chi-miR-214-5p	36.9139	26.3316	0.487368	0.826933	36	27	63
chi-miR-454-3p	19.4823	7.80195	1.32026	0.477417	19	8	27
chi-miR-107-3p	474.753	386.196	0.297842	0.916081	463	396	859
chr9_8048_mature	27.6854	37.0593	-0.420709	0.847095	27	38	65
chi-miR-378-3p	882.856	712.903	0.308473	0.929877	861	731	1592
chr21_16553_mature@@rno-miR-299a-3p	7.17769	12.6782	-0.820754	0.797145	7	13	20
bta-miR-574	19.4823	12.6782	0.619818	0.816472	19	13	32
chr14_12136_mature	10.2538	13.6534	-0.413096	0.863429	10	14	24
chr16_13619_mature	6.15231	8.77719	-0.512632	0.859795	6	9	15
chr13_10872_mature	11.2792	11.7029	-0.0532002	0.885145	11	12	23
chi-miR-655	91.2592	38.0345	1.26266	0.0305564	89	39	128
chi-miR-181c-3p	29.7362	46.8117	-0.654651	0.729064	29	48	77
hsa-miR-4510	47.1677	31.2078	0.595893	0.764781	46	32	78
chr26_19481_mature	15.3808	15.6039	-0.0207787	0.887882	15	16	31
chi-miR-665	16.4062	13.6534	0.264976	0.877084	16	14	30
chi-miR-660	233.788	245.761	-0.0720592	0.937393	228	252	480
chi-miR-374b-3p	17.4315	15.6039	0.159794	0.884532	17	16	33
chr24_18394_mature@@bta-miR-574	85.1069	90.6977	-0.0917887	0.913228	83	93	176
chi-miR-222-3p	144.579	163.841	-0.180435	0.91649	141	168	309
chr24_18497_mature	5.12692	4.87622	0.0723307	0.88126	5	5	10
chi-miR-197-3p	93.31	161.89	-0.794914	0.345459	91	166	257
chi-miR-1468-5p	124.072	133.608	-0.106838	0.920695	121	137	258
chr13_11521_mature	24.6092	17.5544	0.487368	0.839747	24	18	42
chi-miR-361-3p	16.4062	30.2326	-0.881866	0.642931	16	31	47
chi-miR-376c-3p	61.5231	47.7869	0.364511	0.858245	60	49	109
chi-miR-361-5p	1181.24	1230.76	-0.0592405	0.968554	1152	1262	2414
chi-miR-3959-3p	9.22846	2.92573	1.65729	0.607332	9	3	12
chi-miR-380-3p	430.662	365.716	0.235829	0.929625	420	375	795
chr14_11755_mature	1774.94	1702.78	0.0598829	0.973461	1731	1746	3477
bta-miR-2904	16.4062	17.5544	-0.0975943	0.887304	16	18	34
chi-miR-3959-5p	137.402	66.3166	1.05096	0.0709486	134	68	202
chr5_4784_mature	36.9139	44.8612	-0.281306	0.877643	36	46	82
chi-miR-140-3p	3166.39	3756.64	-0.246604	0.970849	3088	3852	6940
chi-miR-543-3p	2.05077	11.7029	-2.51263	0.204437	2	12	14
oar-miR-26a	4.10154	13.6534	-1.73502	0.413091	4	14	18
chi-miR-155-5p	367.088	573.443	-0.643526	0.564492	358	588	946
chi-miR-140-5p	261.473	311.103	-0.250728	0.917968	255	319	574
chi-miR-331-3p	108.691	55.5889	0.967361	0.178497	106	57	163
chi-miR-374a-3p	87.1577	68.2671	0.352439	0.862508	85	70	155
chr23_18213_mature	131.249	135.559	-0.0466104	0.924905	128	139	267
chrx_21054_mature@@ssc-miR-450b-5p	913.618	514.929	0.827218	0.174921	891	528	1419
chrx_21067_mature@@bta-miR-2285c	7.17769	8.77719	-0.290239	0.875725	7	9	16
chi-miR-374a-5p	530.124	488.597	0.117684	0.950809	517	501	1018
chi-miR-199b-3p	3988.75	2896.47	0.461638	0.913716	3890	2970	6860
chi-miR-331-5p	36.9139	25.3563	0.541816	0.806947	36	26	62
chr8_7474_mature	17.4315	8.77719	0.989869	0.69853	17	9	26
chr21_16555_mature@@oar-miR-539-3p	8.20308	2.92573	1.48737	0.691446	8	3	11
mmu-miR-145b	12.3046	13.6534	-0.150062	0.883438	12	14	26
chi-miR-199b-5p	2305.06	2257.69	0.0299605	0.977102	2248	2315	4563
chi-miR-1388-3p	22.5585	23.4058	-0.0532002	0.89168	22	24	46
chi-miR-449a-5p	212.255	578.32	-1.44607	4.45745e-05	207	593	800
chi-miR-151-5p	6321.5	6701.87	-0.0842985	0.985532	6165	6872	13037
chr16_13619_star	10.2538	8.77719	0.224334	0.879048	10	9	19
chi-miR-374b-5p	154.833	135.559	0.191794	0.913406	151	139	290
chi-miR-181c-5p	4037.97	5683.72	-0.493207	0.90888	3938	5828	9766
chi-miR-10a-5p	15130.6	27914.4	-0.883543	0.271243	14756	28623	43379
chr11_9830_mature@@mmu-miR-181a-2-3p	12.3046	17.5544	-0.512632	0.844298	12	18	30
chi-miR-151-3p	1164.84	1297.07	-0.155133	0.963982	1136	1330	2466
chr4_3775_mature	46.1423	41.9355	0.137919	0.896782	45	43	88
chr1_689_mature	9.22846	4.87622	0.920328	0.802577	9	5	14
chi-miR-25-3p	1885.68	2241.11	-0.249127	0.962651	1839	2298	4137
chr13_11506_mature@@ssc-miR-339	6.15231	16.5791	-1.43017	0.483523	6	17	23
chi-miR-10a-3p	35.8885	51.6879	-0.526307	0.797081	35	53	88
chr7_6565_mature@@oar-let-7f	26.66	14.6287	0.86588	0.678643	26	15	41
chi-miR-154a-3p	10.2538	4.87622	1.07233	0.758583	10	5	15
chi-miR-1388-5p	56.3962	63.3908	-0.168677	0.898781	55	65	120
chi-miR-25-5p	6.15231	3.90097	0.657293	0.854721	6	4	10
