# Supplementary material for: Genome-wide analysis of miRNAs in the ovaries of Jining Grey and Laiwu Black goats to explore the regulation of fecundity
Source: Sci Rep. 2016 Nov 29;6:37983. doi: 10.1038/srep37983 (PMC5126701; doi:10.1038/srep37983)
Supplement: Supplementary Table S2 [file srep37983-s3.xls]

## Sheet: Sheet1
Table S3 6703 predicted miRNA gene targets without redundancy
miRNA								Gene targets		Gene targets prediction
AccID	Q	H	Log2FC	FDR	Style	goatQ	goatH	Subje	symble_ID	Energy	Score
chr12_10768_star	78.0195	14.3554	2.44224	3.98452e-06	up	80	14	GOAT_ENSBTAP00000000107	SETDB1	-31.11	167
chr12_10768_star	78.0195	14.3554	2.44224	3.98452e-06	up	80	14	GOAT_ENSBTAP00000002406	GSTM3	-27.96	144
chr20_16009_mature@@bta-miR-2478	135.559	280.955	-1.05142	0.0263442	down	139	274	GOAT_ENSBTAP00000003503	GSTZ1	-21.82	140
chr12_10768_star	78.0195	14.3554	2.44224	3.98452e-06	up	80	14	GOAT_ENSBTAP00000003668	SMAD1	-25.96	151
chr12_10768_star	78.0195	14.3554	2.44224	3.98452e-06	up	80	14	GOAT_ENSBTAP00000004992	BMP4	-27.12	148
chr12_10768_star	78.0195	14.3554	2.44224	3.98452e-06	up	80	14	GOAT_ENSBTAP00000005747	ETHE1	-33.19	144
chr12_10768_star	78.0195	14.3554	2.44224	3.98452e-06	up	80	14	GOAT_ENSBTAP00000007403	GSTT1	-24.9	160
chr12_10768_star	78.0195	14.3554	2.44224	3.98452e-06	up	80	14	GOAT_ENSBTAP00000007795	ASXL1	-37.09	155
chr12_10768_star	78.0195	14.3554	2.44224	3.98452e-06	up	80	14	GOAT_ENSBTAP00000009058	BBX	-26.75	148
chr20_16009_mature@@bta-miR-2478	135.559	280.955	-1.05142	0.0263442	down	139	274	GOAT_ENSBTAP00000009984	RARG	-20.98	140
chr12_10768_star	78.0195	14.3554	2.44224	3.98452e-06	up	80	14	GOAT_ENSBTAP00000009984	RARG	-40.34	145
chr12_10768_star	78.0195	14.3554	2.44224	3.98452e-06	up	80	14	GOAT_ENSBTAP00000017688	GGT7	-31.08	147
chr20_16009_mature@@bta-miR-2478	135.559	280.955	-1.05142	0.0263442	down	139	274	GOAT_ENSBTAP00000019758	SPARC	-23.26	146
chr12_10768_star	78.0195	14.3554	2.44224	3.98452e-06	up	80	14	GOAT_ENSBTAP00000019758	SPARC	-26.63	169
chr20_16009_mature@@bta-miR-2478	135.559	280.955	-1.05142	0.0263442	down	139	274	GOAT_ENSBTAP00000020690	GCLC	-23.06	167
chr12_10768_star	78.0195	14.3554	2.44224	3.98452e-06	up	80	14	GOAT_ENSBTAP00000037103	SULF1	-33.67	145
chr23_18096_mature	72.168	173.29	-1.26376	0.00582929	down	74	169	GOAT_ENSBTAP00000043661	GSTA2	-15.12	147
chr20_16009_mature@@bta-miR-2478	135.559	280.955	-1.05142	0.0263442	down	139	274	GOAT_ENSBTAP00000053667	DYM	-16.1	151
chr12_10768_star	78.0195	14.3554	2.44224	3.98452e-06	up	80	14	GOAT_ENSP00000221130	GSR	-29.51	152
chr12_10768_star	78.0195	14.3554	2.44224	3.98452e-06	up	80	14	GOAT_ENSP00000261615	DPEP1	-35.62	140
chr20_16009_mature@@bta-miR-2478	135.559	280.955	-1.05142	0.0263442	down	139	274	GOAT_ENSP00000293549	WNT1	-17.22	152
chr20_16009_mature@@bta-miR-2478	135.559	280.955	-1.05142	0.0263442	down	139	274	GOAT_ENSP00000309714	SH3PXD2B	-15.85	152
chr12_10768_star	78.0195	14.3554	2.44224	3.98452e-06	up	80	14	GOAT_ENSP00000333292	SPNS2	-33.48	149
chr12_10768_star	78.0195	14.3554	2.44224	3.98452e-06	up	80	14	GOAT_ENSP00000369889	COL2A1	-33.8	168
chr12_10768_star	78.0195	14.3554	2.44224	3.98452e-06	up	80	14	GOAT_ENSP00000381607	GSTP1	-44.35	156
chr12_10768_star	78.0195	14.3554	2.44224	3.98452e-06	up	80	14	GOAT_ENSP00000397123	PAPSS2	-32.3	156
chr20_16009_mature@@bta-miR-2478	135.559	280.955	-1.05142	0.0263442	down	139	274	GOAT_ENSP00000412045	TXNRD1	-15.06	150
chr20_16009_mature@@bta-miR-2478	135.559	280.955	-1.05142	0.0263442	down	139	274	GOAT_ENSP00000412486	MIGA2	-20.76	141
chr12_10768_star	78.0195	14.3554	2.44224	3.98452e-06	up	80	14	GOAT_ENSP00000412486	MIGA2	-37.12	157
chr12_10768_star	78.0195	14.3554	2.44224	3.98452e-06	up	80	14	GOAT_ENSP00000420168-D3	GSTA2	-29.9	172
chr12_10768_star	78.0195	14.3554	2.44224	3.98452e-06	up	80	14	GOAT_ENSP00000420168-D5	GSTA2	-39.7	181
chr20_16009_mature@@bta-miR-2478	135.559	280.955	-1.05142	0.0263442	down	139	274	goat_GLEAN_10007777	--	-19.9	143
chr12_10768_star	78.0195	14.3554	2.44224	3.98452e-06	up	80	14	GOAT_ENSBTAP00000000027	--	-26.22	152
bta-miR-132	61.4404	156.884	-1.35244	0.00289389	down	63	153	GOAT_ENSBTAP00000000032	LYZL6	-15.19	150
chr12_10768_star	78.0195	14.3554	2.44224	3.98452e-06	up	80	14	GOAT_ENSBTAP00000000033	RDM1	-47	173
bta-miR-132	61.4404	156.884	-1.35244	0.00289389	down	63	153	GOAT_ENSBTAP00000000036	ABI3	-17.82	148
chr12_10768_star	78.0195	14.3554	2.44224	3.98452e-06	up	80	14	GOAT_ENSBTAP00000000036	ABI3	-28.59	141
chr12_10768_star	78.0195	14.3554	2.44224	3.98452e-06	up	80	14	GOAT_ENSBTAP00000000044	MAFG	-27	144
bta-miR-132	61.4404	156.884	-1.35244	0.00289389	down	63	153	GOAT_ENSBTAP00000000047	--	-15.7	153
bta-miR-132	61.4404	156.884	-1.35244	0.00289389	down	63	153	GOAT_ENSBTAP00000000066	PRDM14	-17.09	147
chr12_10768_star	78.0195	14.3554	2.44224	3.98452e-06	up	80	14	GOAT_ENSBTAP00000000066	PRDM14	-37.69	171
chr20_16009_mature@@bta-miR-2478	135.559	280.955	-1.05142	0.0263442	down	139	274	GOAT_ENSBTAP00000000074	SDF2L1	-17.71	142
chr14_11964_mature	19.5049	0	20	6.11526e-05	up	20	0	GOAT_ENSBTAP00000000074	SDF2L1	-18.19	147
chr12_10768_star	78.0195	14.3554	2.44224	3.98452e-06	up	80	14	GOAT_ENSBTAP00000000081	LRPAP1	-40.43	164
bta-miR-132	61.4404	156.884	-1.35244	0.00289389	down	63	153	GOAT_ENSBTAP00000000089	KCNJ14	-17.31	149
chr12_10768_star	78.0195	14.3554	2.44224	3.98452e-06	up	80	14	GOAT_ENSBTAP00000000089	KCNJ14	-32.65	144
chr12_10768_star	78.0195	14.3554	2.44224	3.98452e-06	up	80	14	GOAT_ENSBTAP00000000091	MRPS30	-36.56	145
bta-miR-132	61.4404	156.884	-1.35244	0.00289389	down	63	153	GOAT_ENSBTAP00000000100	NDUFB8	-15.42	150
chr20_16009_mature@@bta-miR-2478	135.559	280.955	-1.05142	0.0263442	down	139	274	GOAT_ENSBTAP00000000106	EFCAB14	-21.82	167
chr12_10768_star	78.0195	14.3554	2.44224	3.98452e-06	up	80	14	GOAT_ENSBTAP00000000109	CERS2	-27.58	148
chr20_16009_mature@@bta-miR-2478	135.559	280.955	-1.05142	0.0263442	down	139	274	GOAT_ENSBTAP00000000111	GPR75	-20	143
bta-miR-132	61.4404	156.884	-1.35244	0.00289389	down	63	153	GOAT_ENSBTAP00000000111	GPR75	-20.12	152
chr12_10768_star	78.0195	14.3554	2.44224	3.98452e-06	up	80	14	GOAT_ENSBTAP00000000119	KIAA0907	-28.14	145
chr12_10768_star	78.0195	14.3554	2.44224	3.98452e-06	up	80	14	GOAT_ENSBTAP00000000186	ANAPC16	-22.87	141
chr12_10768_star	78.0195	14.3554	2.44224	3.98452e-06	up	80	14	GOAT_ENSBTAP00000000188	GNRH1	-30.73	140
chr12_10768_star	78.0195	14.3554	2.44224	3.98452e-06	up	80	14	GOAT_ENSBTAP00000000195	--	-33.33	148
chr12_10768_star	78.0195	14.3554	2.44224	3.98452e-06	up	80	14	GOAT_ENSBTAP00000000200	N4BP2	-34.75	165
chr12_10768_star	78.0195	14.3554	2.44224	3.98452e-06	up	80	14	GOAT_ENSBTAP00000000204	RPUSD1	-31.09	142
chr23_18096_mature	72.168	173.29	-1.26376	0.00582929	down	74	169	GOAT_ENSBTAP00000000207	--	-19.94	148
bta-miR-132	61.4404	156.884	-1.35244	0.00289389	down	63	153	GOAT_ENSBTAP00000000230	TRMT10A	-21.77	148
chr12_10768_star	78.0195	14.3554	2.44224	3.98452e-06	up	80	14	GOAT_ENSBTAP00000000230	TRMT10A	-30.24	145
chr14_11964_mature	19.5049	0	20	6.11526e-05	up	20	0	GOAT_ENSBTAP00000000242	TMEM268	-16.23	140
chr4_3446_mature	112.153	44.0915	1.34689	0.00898861	up	115	43	GOAT_ENSBTAP00000000269	--	-15.02	155
chr12_10768_star	78.0195	14.3554	2.44224	3.98452e-06	up	80	14	GOAT_ENSBTAP00000000276	POLB	-32.69	146
chr20_16009_mature@@bta-miR-2478	135.559	280.955	-1.05142	0.0263442	down	139	274	GOAT_ENSBTAP00000000314	HDHD3	-21.82	153
bta-miR-132	61.4404	156.884	-1.35244	0.00289389	down	63	153	GOAT_ENSBTAP00000000337	MNS1	-23.82	151
chr12_10768_star	78.0195	14.3554	2.44224	3.98452e-06	up	80	14	GOAT_ENSBTAP00000000338	--	-34.93	155
chr4_3446_mature	112.153	44.0915	1.34689	0.00898861	up	115	43	GOAT_ENSBTAP00000000339	IL5RA	-17.2	156
chr20_16009_mature@@bta-miR-2478	135.559	280.955	-1.05142	0.0263442	down	139	274	GOAT_ENSBTAP00000000339	IL5RA	-17.21	147
bta-miR-132	61.4404	156.884	-1.35244	0.00289389	down	63	153	GOAT_ENSBTAP00000000339	IL5RA	-26.15	142
chr12_10768_star	78.0195	14.3554	2.44224	3.98452e-06	up	80	14	GOAT_ENSBTAP00000000356	GUF1	-33.69	169
chr12_10768_star	78.0195	14.3554	2.44224	3.98452e-06	up	80	14	GOAT_ENSBTAP00000000357	GNPDA2	-25.55	146
chr20_16009_mature@@bta-miR-2478	135.559	280.955	-1.05142	0.0263442	down	139	274	GOAT_ENSBTAP00000000367	TCIRG1	-23.81	142
bta-miR-132	61.4404	156.884	-1.35244	0.00289389	down	63	153	GOAT_ENSBTAP00000000367	TCIRG1	-15.18	150
chr12_10768_star	78.0195	14.3554	2.44224	3.98452e-06	up	80	14	GOAT_ENSBTAP00000000374	IMPDH1	-34.43	140
chr12_10768_star	78.0195	14.3554	2.44224	3.98452e-06	up	80	14	GOAT_ENSBTAP00000000422	TBL2	-39.56	166
chr12_10768_star	78.0195	14.3554	2.44224	3.98452e-06	up	80	14	GOAT_ENSBTAP00000000433	TPPP2	-33.08	159
chr12_10768_star	78.0195	14.3554	2.44224	3.98452e-06	up	80	14	GOAT_ENSBTAP00000000445	ADNP	-31.81	160
chr20_16009_mature@@bta-miR-2478	135.559	280.955	-1.05142	0.0263442	down	139	274	GOAT_ENSBTAP00000000447	PLOD3	-16.61	146
chr12_10768_star	78.0195	14.3554	2.44224	3.98452e-06	up	80	14	GOAT_ENSBTAP00000000461	OXLD1	-30.66	140
chr20_16009_mature@@bta-miR-2478	135.559	280.955	-1.05142	0.0263442	down	139	274	GOAT_ENSBTAP00000000481	DIS3L	-19.28	149
chr12_10768_star	78.0195	14.3554	2.44224	3.98452e-06	up	80	14	GOAT_ENSBTAP00000000503	--	-31.1	147
chr20_16009_mature@@bta-miR-2478	135.559	280.955	-1.05142	0.0263442	down	139	274	GOAT_ENSBTAP00000000513	NANOS3	-25.54	162
bta-miR-132	61.4404	156.884	-1.35244	0.00289389	down	63	153	GOAT_ENSBTAP00000000515	KRT85	-18.17	158
chr12_10768_star	78.0195	14.3554	2.44224	3.98452e-06	up	80	14	GOAT_ENSBTAP00000000515	KRT85	-26.93	147
chr12_10768_star	78.0195	14.3554	2.44224	3.98452e-06	up	80	14	GOAT_ENSBTAP00000000519	--	-38.29	145
chr12_10768_star	78.0195	14.3554	2.44224	3.98452e-06	up	80	14	GOAT_ENSBTAP00000000566	RBP4	-39.67	159
chr18_14930_mature	30.2326	7.17769	2.07451	0.0199255	up	31	7	GOAT_ENSBTAP00000000583	POMGNT2	-15.83	148
chr12_10768_star	78.0195	14.3554	2.44224	3.98452e-06	up	80	14	GOAT_ENSBTAP00000000595	IBSP	-23.76	143
chr20_16009_mature@@bta-miR-2478	135.559	280.955	-1.05142	0.0263442	down	139	274	GOAT_ENSBTAP00000000606	POLR2H	-19.72	142
chr23_18096_mature	72.168	173.29	-1.26376	0.00582929	down	74	169	GOAT_ENSBTAP00000000611	--	-15.35	151
chr12_10768_star	78.0195	14.3554	2.44224	3.98452e-06	up	80	14	GOAT_ENSBTAP00000000626	--	-40.91	145
chr12_10768_star	78.0195	14.3554	2.44224	3.98452e-06	up	80	14	GOAT_ENSBTAP00000000662	SNTA1	-34.7	144
chr18_14930_mature	30.2326	7.17769	2.07451	0.0199255	up	31	7	GOAT_ENSBTAP00000000673	AHSG	-15.35	142
bta-miR-132	61.4404	156.884	-1.35244	0.00289389	down	63	153	GOAT_ENSBTAP00000000677	ATP2B3	-21.41	150
chr12_10768_star	78.0195	14.3554	2.44224	3.98452e-06	up	80	14	GOAT_ENSBTAP00000000677	ATP2B3	-27.69	148
chr12_10768_star	78.0195	14.3554	2.44224	3.98452e-06	up	80	14	GOAT_ENSBTAP00000000679	PLEKHA8	-28.76	154
bta-miR-132	61.4404	156.884	-1.35244	0.00289389	down	63	153	GOAT_ENSBTAP00000000734	OCLN	-22.47	158
chr12_10768_star	78.0195	14.3554	2.44224	3.98452e-06	up	80	14	GOAT_ENSBTAP00000000779	CACNG4	-45.77	170
chr12_10768_star	78.0195	14.3554	2.44224	3.98452e-06	up	80	14	GOAT_ENSBTAP00000000793	COL11A2	-29.4	148
chr20_16009_mature@@bta-miR-2478	135.559	280.955	-1.05142	0.0263442	down	139	274	GOAT_ENSBTAP00000000830	MMS22L	-19.31	144
chr12_10768_star	78.0195	14.3554	2.44224	3.98452e-06	up	80	14	GOAT_ENSBTAP00000000849	ADAMTS5	-32.97	152
chr12_10768_star	78.0195	14.3554	2.44224	3.98452e-06	up	80	14	GOAT_ENSBTAP00000000874	SLC22A15	-25.78	140
chr12_10768_star	78.0195	14.3554	2.44224	3.98452e-06	up	80	14	GOAT_ENSBTAP00000000906	WDR37	-27.35	158
chr12_10768_star	78.0195	14.3554	2.44224	3.98452e-06	up	80	14	GOAT_ENSBTAP00000000958	TMPRSS9	-30.15	156
chr12_10768_star	78.0195	14.3554	2.44224	3.98452e-06	up	80	14	GOAT_ENSBTAP00000000962	--	-29.55	161
chr12_10768_star	78.0195	14.3554	2.44224	3.98452e-06	up	80	14	GOAT_ENSBTAP00000000967	USP42	-30.38	147
bta-miR-132	61.4404	156.884	-1.35244	0.00289389	down	63	153	GOAT_ENSBTAP00000000993	--	-23.17	150
chr12_10768_star	78.0195	14.3554	2.44224	3.98452e-06	up	80	14	GOAT_ENSBTAP00000001004	ZFR2	-30.21	154
bta-miR-132	61.4404	156.884	-1.35244	0.00289389	down	63	153	GOAT_ENSBTAP00000001031	--	-20.92	158
chr12_10768_star	78.0195	14.3554	2.44224	3.98452e-06	up	80	14	GOAT_ENSBTAP00000001066	ATAD1	-27.95	148
chr12_10768_star	78.0195	14.3554	2.44224	3.98452e-06	up	80	14	GOAT_ENSBTAP00000001069	COX14	-28.25	161
bta-miR-132	61.4404	156.884	-1.35244	0.00289389	down	63	153	GOAT_ENSBTAP00000001074	--	-18.19	147
chr12_10768_star	78.0195	14.3554	2.44224	3.98452e-06	up	80	14	GOAT_ENSBTAP00000001074	--	-36.97	157
bta-miR-132	61.4404	156.884	-1.35244	0.00289389	down	63	153	GOAT_ENSBTAP00000001095	--	-21.27	153
chr20_16009_mature@@bta-miR-2478	135.559	280.955	-1.05142	0.0263442	down	139	274	GOAT_ENSBTAP00000001114	LZTS1	-18.2	146
chr12_10768_star	78.0195	14.3554	2.44224	3.98452e-06	up	80	14	GOAT_ENSBTAP00000001114	LZTS1	-30.44	148
chr12_10768_star	78.0195	14.3554	2.44224	3.98452e-06	up	80	14	GOAT_ENSBTAP00000001140	NXN	-30.7	154
chr12_10768_star	78.0195	14.3554	2.44224	3.98452e-06	up	80	14	GOAT_ENSBTAP00000001142	--	-33.01	141
chr12_10768_star	78.0195	14.3554	2.44224	3.98452e-06	up	80	14	GOAT_ENSBTAP00000001147	SLC38A1	-28.37	155
chr20_16009_mature@@bta-miR-2478	135.559	280.955	-1.05142	0.0263442	down	139	274	GOAT_ENSBTAP00000001202	HCAR1	-15.93	147
chr12_10768_star	78.0195	14.3554	2.44224	3.98452e-06	up	80	14	GOAT_ENSBTAP00000001202	HCAR1	-43.67	184
chr12_10768_star	78.0195	14.3554	2.44224	3.98452e-06	up	80	14	GOAT_ENSBTAP00000001209	OPRK1	-36.93	140
chr12_10768_star	78.0195	14.3554	2.44224	3.98452e-06	up	80	14	GOAT_ENSBTAP00000001247	--	-29.29	148
chr12_10768_star	78.0195	14.3554	2.44224	3.98452e-06	up	80	14	GOAT_ENSBTAP00000001252	TLDC1	-33.43	147
chr12_10768_star	78.0195	14.3554	2.44224	3.98452e-06	up	80	14	GOAT_ENSBTAP00000001254	DNAJC9	-29.3	156
chr20_16009_mature@@bta-miR-2478	135.559	280.955	-1.05142	0.0263442	down	139	274	GOAT_ENSBTAP00000001276	FCRL1	-21.06	161
bta-miR-132	61.4404	156.884	-1.35244	0.00289389	down	63	153	GOAT_ENSBTAP00000001276	FCRL1	-15.48	148
chr20_16009_mature@@bta-miR-2478	135.559	280.955	-1.05142	0.0263442	down	139	274	GOAT_ENSBTAP00000001294	ASH2L	-16.3	143
bta-miR-132	61.4404	156.884	-1.35244	0.00289389	down	63	153	GOAT_ENSBTAP00000001294	ASH2L	-18.03	145
chr20_16009_mature@@bta-miR-2478	135.559	280.955	-1.05142	0.0263442	down	139	274	GOAT_ENSBTAP00000001300	C3orf84	-15.86	143
chr20_16009_mature@@bta-miR-2478	135.559	280.955	-1.05142	0.0263442	down	139	274	GOAT_ENSBTAP00000001331	--	-18.6	154
chr12_10768_star	78.0195	14.3554	2.44224	3.98452e-06	up	80	14	GOAT_ENSBTAP00000001351	GDF10	-31.15	167
chr12_10768_star	78.0195	14.3554	2.44224	3.98452e-06	up	80	14	GOAT_ENSBTAP00000001356	ZNF598	-28.93	153
chr12_10768_star	78.0195	14.3554	2.44224	3.98452e-06	up	80	14	GOAT_ENSBTAP00000001360	ARID1A	-28.33	154
chr12_10768_star	78.0195	14.3554	2.44224	3.98452e-06	up	80	14	GOAT_ENSBTAP00000001374	HIBADH	-31.83	162
chr20_16009_mature@@bta-miR-2478	135.559	280.955	-1.05142	0.0263442	down	139	274	GOAT_ENSBTAP00000001378	MAP4K2	-18.13	143
chr12_10768_star	78.0195	14.3554	2.44224	3.98452e-06	up	80	14	GOAT_ENSBTAP00000001386	SUPV3L1	-29.51	145
chr20_16009_mature@@bta-miR-2478	135.559	280.955	-1.05142	0.0263442	down	139	274	GOAT_ENSBTAP00000001404	SRPK3	-23.25	142
chr12_10768_star	78.0195	14.3554	2.44224	3.98452e-06	up	80	14	GOAT_ENSBTAP00000001404	SRPK3	-24.63	140
chr12_10768_star	78.0195	14.3554	2.44224	3.98452e-06	up	80	14	GOAT_ENSBTAP00000001409	HOXA4	-31.18	169
bta-miR-132	61.4404	156.884	-1.35244	0.00289389	down	63	153	GOAT_ENSBTAP00000001415	GRM2	-18.53	151
chr12_10768_star	78.0195	14.3554	2.44224	3.98452e-06	up	80	14	GOAT_ENSBTAP00000001416	FAM155A	-34.94	149
chr12_10768_star	78.0195	14.3554	2.44224	3.98452e-06	up	80	14	GOAT_ENSBTAP00000001417	ZCWPW1	-34.82	146
chr20_16009_mature@@bta-miR-2478	135.559	280.955	-1.05142	0.0263442	down	139	274	GOAT_ENSBTAP00000001421	WRAP53	-21.2	141
bta-miR-132	61.4404	156.884	-1.35244	0.00289389	down	63	153	GOAT_ENSBTAP00000001421	WRAP53	-18.24	156
chr20_16009_mature@@bta-miR-2478	135.559	280.955	-1.05142	0.0263442	down	139	274	GOAT_ENSBTAP00000001425	SAYSD1	-19.33	155
chr14_11964_mature	19.5049	0	20	6.11526e-05	up	20	0	GOAT_ENSBTAP00000001428	NLRP6	-16.32	141
chr12_10768_star	78.0195	14.3554	2.44224	3.98452e-06	up	80	14	GOAT_ENSBTAP00000001449	MTUS2	-28.68	158
chr20_16009_mature@@bta-miR-2478	135.559	280.955	-1.05142	0.0263442	down	139	274	GOAT_ENSBTAP00000001460	--	-17.18	152
bta-miR-132	61.4404	156.884	-1.35244	0.00289389	down	63	153	GOAT_ENSBTAP00000001460	--	-20.59	167
chr12_10768_star	78.0195	14.3554	2.44224	3.98452e-06	up	80	14	GOAT_ENSBTAP00000001460	--	-33.34	165
chr12_10768_star	78.0195	14.3554	2.44224	3.98452e-06	up	80	14	GOAT_ENSBTAP00000001461	CMTM4	-37.07	144
bta-miR-132	61.4404	156.884	-1.35244	0.00289389	down	63	153	GOAT_ENSBTAP00000001463	ANXA4	-16.75	152
chr12_10768_star	78.0195	14.3554	2.44224	3.98452e-06	up	80	14	GOAT_ENSBTAP00000001464	CACYBP	-29.52	160
chr12_10768_star	78.0195	14.3554	2.44224	3.98452e-06	up	80	14	GOAT_ENSBTAP00000001465	--	-29.52	157
bta-miR-132	61.4404	156.884	-1.35244	0.00289389	down	63	153	GOAT_ENSBTAP00000001470	NDUFAF7	-15.55	156
chr12_10768_star	78.0195	14.3554	2.44224	3.98452e-06	up	80	14	GOAT_ENSBTAP00000001479	P4HA2	-30.79	146
chr12_10768_star	78.0195	14.3554	2.44224	3.98452e-06	up	80	14	GOAT_ENSBTAP00000001495	GALC	-28.51	149
chr20_16009_mature@@bta-miR-2478	135.559	280.955	-1.05142	0.0263442	down	139	274	GOAT_ENSBTAP00000001518	CLTA	-17.57	159
chr12_10768_star	78.0195	14.3554	2.44224	3.98452e-06	up	80	14	GOAT_ENSBTAP00000001520	GNE	-33.23	171
chr12_10768_star	78.0195	14.3554	2.44224	3.98452e-06	up	80	14	GOAT_ENSBTAP00000001522	NAA20	-32.54	183
chr12_10768_star	78.0195	14.3554	2.44224	3.98452e-06	up	80	14	GOAT_ENSBTAP00000001538	ST3GAL1	-31.69	140
chr12_10768_star	78.0195	14.3554	2.44224	3.98452e-06	up	80	14	GOAT_ENSBTAP00000001572	SH2D4A	-33.37	158
chr12_10768_star	78.0195	14.3554	2.44224	3.98452e-06	up	80	14	GOAT_ENSBTAP00000001585	SLAMF7	-36.52	147
chr14_11964_mature	19.5049	0	20	6.11526e-05	up	20	0	GOAT_ENSBTAP00000001596	LCN15	-18.56	159
chr12_10768_star	78.0195	14.3554	2.44224	3.98452e-06	up	80	14	GOAT_ENSBTAP00000001607-D2	--	-32.3	141
chr12_10768_star	78.0195	14.3554	2.44224	3.98452e-06	up	80	14	GOAT_ENSBTAP00000001630	MPZL3	-26.53	157
chr18_14930_mature	30.2326	7.17769	2.07451	0.0199255	up	31	7	GOAT_ENSBTAP00000001635	--	-15.61	145
chr20_16009_mature@@bta-miR-2478	135.559	280.955	-1.05142	0.0263442	down	139	274	GOAT_ENSBTAP00000001638	ISL1	-16	150
chr12_10768_star	78.0195	14.3554	2.44224	3.98452e-06	up	80	14	GOAT_ENSBTAP00000001638	ISL1	-25.55	141
bta-miR-132	61.4404	156.884	-1.35244	0.00289389	down	63	153	GOAT_ENSBTAP00000001660	TMEM50B	-25.54	152
chr12_10768_star	78.0195	14.3554	2.44224	3.98452e-06	up	80	14	GOAT_ENSBTAP00000001660	TMEM50B	-31.19	141
bta-miR-132	61.4404	156.884	-1.35244	0.00289389	down	63	153	GOAT_ENSBTAP00000001671	TMEM165	-20.26	150
chr12_10768_star	78.0195	14.3554	2.44224	3.98452e-06	up	80	14	GOAT_ENSBTAP00000001675	NLRP3	-31.25	145
chr12_10768_star	78.0195	14.3554	2.44224	3.98452e-06	up	80	14	GOAT_ENSBTAP00000001687	CLPB	-30.72	151
chr12_10768_star	78.0195	14.3554	2.44224	3.98452e-06	up	80	14	GOAT_ENSBTAP00000001706	TMEM50A	-26.21	150
chr12_10768_star	78.0195	14.3554	2.44224	3.98452e-06	up	80	14	GOAT_ENSBTAP00000001707	DEPDC5	-28.8	155
chr12_10768_star	78.0195	14.3554	2.44224	3.98452e-06	up	80	14	GOAT_ENSBTAP00000001747	SLCO2A1	-36.91	153
bta-miR-132	61.4404	156.884	-1.35244	0.00289389	down	63	153	GOAT_ENSBTAP00000001767	RSL24D1	-15.01	151
chr12_10768_star	78.0195	14.3554	2.44224	3.98452e-06	up	80	14	GOAT_ENSBTAP00000001772	STRA8	-32.16	149
chr12_10768_star	78.0195	14.3554	2.44224	3.98452e-06	up	80	14	GOAT_ENSBTAP00000001784	INPP5E	-35.78	145
chr20_16009_mature@@bta-miR-2478	135.559	280.955	-1.05142	0.0263442	down	139	274	GOAT_ENSBTAP00000001791-D2	--	-15.21	144
bta-miR-132	61.4404	156.884	-1.35244	0.00289389	down	63	153	GOAT_ENSBTAP00000001825	NMB	-16.68	145
chr20_16009_mature@@bta-miR-2478	135.559	280.955	-1.05142	0.0263442	down	139	274	GOAT_ENSBTAP00000001847	CNRIP1	-17.81	152
chr12_10768_star	78.0195	14.3554	2.44224	3.98452e-06	up	80	14	GOAT_ENSBTAP00000001888	PMM2	-33.95	145
chr12_10768_star	78.0195	14.3554	2.44224	3.98452e-06	up	80	14	GOAT_ENSBTAP00000001891	--	-36.37	143
chr12_10768_star	78.0195	14.3554	2.44224	3.98452e-06	up	80	14	GOAT_ENSBTAP00000001895	ABRACL	-25.31	141
bta-miR-132	61.4404	156.884	-1.35244	0.00289389	down	63	153	GOAT_ENSBTAP00000001918	GPR156	-24.94	156
chr14_11964_mature	19.5049	0	20	6.11526e-05	up	20	0	GOAT_ENSBTAP00000001949	ZNF280D	-15.04	142
chr4_3446_mature	112.153	44.0915	1.34689	0.00898861	up	115	43	GOAT_ENSBTAP00000001953	FYB	-15.76	157
chr14_11964_mature	19.5049	0	20	6.11526e-05	up	20	0	GOAT_ENSBTAP00000001953	FYB	-17.46	145
chr20_16009_mature@@bta-miR-2478	135.559	280.955	-1.05142	0.0263442	down	139	274	GOAT_ENSBTAP00000001963	--	-20.06	148
chr12_10768_star	78.0195	14.3554	2.44224	3.98452e-06	up	80	14	GOAT_ENSBTAP00000001977	CDK17	-27.03	146
chr12_10768_star	78.0195	14.3554	2.44224	3.98452e-06	up	80	14	GOAT_ENSBTAP00000001990	RRNAD1	-37.73	160
chr12_10768_star	78.0195	14.3554	2.44224	3.98452e-06	up	80	14	GOAT_ENSBTAP00000001998-D2	--	-27.66	142
bta-miR-132	61.4404	156.884	-1.35244	0.00289389	down	63	153	GOAT_ENSBTAP00000002020	BRI3BP	-21.61	160
chr12_10768_star	78.0195	14.3554	2.44224	3.98452e-06	up	80	14	GOAT_ENSBTAP00000002020	BRI3BP	-31.22	142
bta-miR-132	61.4404	156.884	-1.35244	0.00289389	down	63	153	GOAT_ENSBTAP00000002028	UBQLN4	-18.22	154
chr12_10768_star	78.0195	14.3554	2.44224	3.98452e-06	up	80	14	GOAT_ENSBTAP00000002045	MESDC2	-37.53	142
chr20_16009_mature@@bta-miR-2478	135.559	280.955	-1.05142	0.0263442	down	139	274	GOAT_ENSBTAP00000002054	CSF2	-16.66	151
chr12_10768_star	78.0195	14.3554	2.44224	3.98452e-06	up	80	14	GOAT_ENSBTAP00000002060	TMEM140	-29.14	156
chr12_10768_star	78.0195	14.3554	2.44224	3.98452e-06	up	80	14	GOAT_ENSBTAP00000002116	SLC4A1	-38.07	152
chr20_16009_mature@@bta-miR-2478	135.559	280.955	-1.05142	0.0263442	down	139	274	GOAT_ENSBTAP00000002120	ZNF592	-17.87	149
chr12_10768_star	78.0195	14.3554	2.44224	3.98452e-06	up	80	14	GOAT_ENSBTAP00000002122	ALPK3	-35.37	143
chr12_10768_star	78.0195	14.3554	2.44224	3.98452e-06	up	80	14	GOAT_ENSBTAP00000002134	SCMH1	-38.7	160
chr12_10768_star	78.0195	14.3554	2.44224	3.98452e-06	up	80	14	GOAT_ENSBTAP00000002140	PHF1	-29.41	152
chr12_10768_star	78.0195	14.3554	2.44224	3.98452e-06	up	80	14	GOAT_ENSBTAP00000002162	UNC13C	-28.8	151
chr12_10768_star	78.0195	14.3554	2.44224	3.98452e-06	up	80	14	GOAT_ENSBTAP00000002243	CMTM7	-32.39	173
chr12_10768_star	78.0195	14.3554	2.44224	3.98452e-06	up	80	14	GOAT_ENSBTAP00000002250	AURKB	-29.31	141
chr12_10768_star	78.0195	14.3554	2.44224	3.98452e-06	up	80	14	GOAT_ENSBTAP00000002277	ZCCHC6	-34.84	149
chr12_10768_star	78.0195	14.3554	2.44224	3.98452e-06	up	80	14	GOAT_ENSBTAP00000002282	HAPLN3	-26.56	143
chr18_14930_mature	30.2326	7.17769	2.07451	0.0199255	up	31	7	GOAT_ENSBTAP00000002285	CDH20	-15.3	141
chr20_16009_mature@@bta-miR-2478	135.559	280.955	-1.05142	0.0263442	down	139	274	GOAT_ENSBTAP00000002326	--	-21.76	142
chr12_10768_star	78.0195	14.3554	2.44224	3.98452e-06	up	80	14	GOAT_ENSBTAP00000002330	NFKBIB	-35.71	153
chr12_10768_star	78.0195	14.3554	2.44224	3.98452e-06	up	80	14	GOAT_ENSBTAP00000002337	LDLRAD2	-26.98	142
chr20_16009_mature@@bta-miR-2478	135.559	280.955	-1.05142	0.0263442	down	139	274	GOAT_ENSBTAP00000002345	C19orf70	-20.09	151
chr12_10768_star	78.0195	14.3554	2.44224	3.98452e-06	up	80	14	GOAT_ENSBTAP00000002345	C19orf70	-45.35	162
chr12_10768_star	78.0195	14.3554	2.44224	3.98452e-06	up	80	14	GOAT_ENSBTAP00000002346	HSD11B1L	-26.65	140
chr12_10768_star	78.0195	14.3554	2.44224	3.98452e-06	up	80	14	GOAT_ENSBTAP00000002373	ARHGEF5	-31.18	170
chr12_10768_star	78.0195	14.3554	2.44224	3.98452e-06	up	80	14	GOAT_ENSBTAP00000002378	--	-29.7	157
chr12_10768_star	78.0195	14.3554	2.44224	3.98452e-06	up	80	14	GOAT_ENSBTAP00000002397	PNKP	-29.69	147
chr12_10768_star	78.0195	14.3554	2.44224	3.98452e-06	up	80	14	GOAT_ENSBTAP00000002402	LRRC36	-31.96	144
chr20_16009_mature@@bta-miR-2478	135.559	280.955	-1.05142	0.0263442	down	139	274	GOAT_ENSBTAP00000002404	--	-15.46	140
chr12_10768_star	78.0195	14.3554	2.44224	3.98452e-06	up	80	14	GOAT_ENSBTAP00000002476	ZNF276	-34.8	155
chr20_16009_mature@@bta-miR-2478	135.559	280.955	-1.05142	0.0263442	down	139	274	GOAT_ENSBTAP00000002478	FANCA	-19.84	141
chr12_10768_star	78.0195	14.3554	2.44224	3.98452e-06	up	80	14	GOAT_ENSBTAP00000002495	ZNF652	-32.1	143
chr20_16009_mature@@bta-miR-2478	135.559	280.955	-1.05142	0.0263442	down	139	274	GOAT_ENSBTAP00000002508	PDIA6	-16.45	152
chr12_10768_star	78.0195	14.3554	2.44224	3.98452e-06	up	80	14	GOAT_ENSBTAP00000002523	SECISBP2	-32.4	162
chr12_10768_star	78.0195	14.3554	2.44224	3.98452e-06	up	80	14	GOAT_ENSBTAP00000002554	--	-32.13	149
chr12_10768_star	78.0195	14.3554	2.44224	3.98452e-06	up	80	14	GOAT_ENSBTAP00000002557	CCDC39	-28.67	143
chr12_10768_star	78.0195	14.3554	2.44224	3.98452e-06	up	80	14	GOAT_ENSBTAP00000002563	PPP1R17	-26.53	146
bta-miR-132	61.4404	156.884	-1.35244	0.00289389	down	63	153	GOAT_ENSBTAP00000002583	MAP7D1	-17.62	142
chr20_16009_mature@@bta-miR-2478	135.559	280.955	-1.05142	0.0263442	down	139	274	GOAT_ENSBTAP00000002585	FAM187B	-19.89	150
chr12_10768_star	78.0195	14.3554	2.44224	3.98452e-06	up	80	14	GOAT_ENSBTAP00000002585	FAM187B	-34.65	142
chr12_10768_star	78.0195	14.3554	2.44224	3.98452e-06	up	80	14	GOAT_ENSBTAP00000002587	SNRNP70	-33.85	143
chr4_3446_mature	112.153	44.0915	1.34689	0.00898861	up	115	43	GOAT_ENSBTAP00000002592	C11orf57	-15.83	158
chr12_10768_star	78.0195	14.3554	2.44224	3.98452e-06	up	80	14	GOAT_ENSBTAP00000002634	UBXN2A	-33.29	165
bta-miR-132	61.4404	156.884	-1.35244	0.00289389	down	63	153	GOAT_ENSBTAP00000002636	ARL5C	-22.7	140
chr12_10768_star	78.0195	14.3554	2.44224	3.98452e-06	up	80	14	GOAT_ENSBTAP00000002636	ARL5C	-32.57	148
chr12_10768_star	78.0195	14.3554	2.44224	3.98452e-06	up	80	14	GOAT_ENSBTAP00000002648	SIRT3	-38.25	155
chr20_16009_mature@@bta-miR-2478	135.559	280.955	-1.05142	0.0263442	down	139	274	GOAT_ENSBTAP00000002650	PSMD13	-22.14	150
chr12_10768_star	78.0195	14.3554	2.44224	3.98452e-06	up	80	14	GOAT_ENSBTAP00000002668	TRPA1	-23.64	157
chr12_10768_star	78.0195	14.3554	2.44224	3.98452e-06	up	80	14	GOAT_ENSBTAP00000002678-D8	--	-31.23	147
chr12_10768_star	78.0195	14.3554	2.44224	3.98452e-06	up	80	14	GOAT_ENSBTAP00000002682	RAD17	-30.98	143
chr12_10768_star	78.0195	14.3554	2.44224	3.98452e-06	up	80	14	GOAT_ENSBTAP00000002690	BMPR1B	-36.21	148
chr20_16009_mature@@bta-miR-2478	135.559	280.955	-1.05142	0.0263442	down	139	274	GOAT_ENSBTAP00000002731	C20orf96	-15.72	142
chr20_16009_mature@@bta-miR-2478	135.559	280.955	-1.05142	0.0263442	down	139	274	GOAT_ENSBTAP00000002738	CDK2AP2	-20.27	148
chr12_10768_star	78.0195	14.3554	2.44224	3.98452e-06	up	80	14	GOAT_ENSBTAP00000002738	CDK2AP2	-29.03	141
chr12_10768_star	78.0195	14.3554	2.44224	3.98452e-06	up	80	14	GOAT_ENSBTAP00000002747	GNAL	-43.29	144
chr12_10768_star	78.0195	14.3554	2.44224	3.98452e-06	up	80	14	GOAT_ENSBTAP00000002778	DTWD2	-24.07	148
chr12_10768_star	78.0195	14.3554	2.44224	3.98452e-06	up	80	14	GOAT_ENSBTAP00000002779	ADRB2	-29.79	155
chr12_10768_star	78.0195	14.3554	2.44224	3.98452e-06	up	80	14	GOAT_ENSBTAP00000002786	IL17	-31.16	141
chr20_16009_mature@@bta-miR-2478	135.559	280.955	-1.05142	0.0263442	down	139	274	GOAT_ENSBTAP00000002795	--	-18.42	143
chr12_10768_star	78.0195	14.3554	2.44224	3.98452e-06	up	80	14	GOAT_ENSBTAP00000002795	--	-25.94	142
chr12_10768_star	78.0195	14.3554	2.44224	3.98452e-06	up	80	14	GOAT_ENSBTAP00000002834	C16orf89	-23.35	142
chr12_10768_star	78.0195	14.3554	2.44224	3.98452e-06	up	80	14	GOAT_ENSBTAP00000002854	CRAMP1	-29.1	154
chr12_10768_star	78.0195	14.3554	2.44224	3.98452e-06	up	80	14	GOAT_ENSBTAP00000002872	SPTLC1	-30.43	161
chr12_10768_star	78.0195	14.3554	2.44224	3.98452e-06	up	80	14	GOAT_ENSBTAP00000002876	POP4	-32.94	158
chr14_11964_mature	19.5049	0	20	6.11526e-05	up	20	0	GOAT_ENSBTAP00000002883	LRIG3	-15.25	146
chr12_10768_star	78.0195	14.3554	2.44224	3.98452e-06	up	80	14	GOAT_ENSBTAP00000002890	ARL2	-30.13	143
chr14_11964_mature	19.5049	0	20	6.11526e-05	up	20	0	GOAT_ENSBTAP00000002898	--	-15.21	140
chr20_16009_mature@@bta-miR-2478	135.559	280.955	-1.05142	0.0263442	down	139	274	GOAT_ENSBTAP00000002904	SAC3D1	-22.27	154
chr12_10768_star	78.0195	14.3554	2.44224	3.98452e-06	up	80	14	GOAT_ENSBTAP00000002904	SAC3D1	-40.66	162
chr20_16009_mature@@bta-miR-2478	135.559	280.955	-1.05142	0.0263442	down	139	274	GOAT_ENSBTAP00000002962	TMEM173	-17.72	156
chr12_10768_star	78.0195	14.3554	2.44224	3.98452e-06	up	80	14	GOAT_ENSBTAP00000002962	TMEM173	-31.48	155
chr12_10768_star	78.0195	14.3554	2.44224	3.98452e-06	up	80	14	GOAT_ENSBTAP00000002964	CKAP2L	-35.76	147
bta-miR-132	61.4404	156.884	-1.35244	0.00289389	down	63	153	GOAT_ENSBTAP00000002967	CD59	-17.68	143
chr12_10768_star	78.0195	14.3554	2.44224	3.98452e-06	up	80	14	GOAT_ENSBTAP00000002992	AMT	-32.28	164
bta-miR-132	61.4404	156.884	-1.35244	0.00289389	down	63	153	GOAT_ENSBTAP00000003008	DLGAP5	-23.39	161
bta-miR-132	61.4404	156.884	-1.35244	0.00289389	down	63	153	GOAT_ENSBTAP00000003052	TMCC2	-20.13	147
chr12_10768_star	78.0195	14.3554	2.44224	3.98452e-06	up	80	14	GOAT_ENSBTAP00000003052	TMCC2	-30.88	142
chr12_10768_star	78.0195	14.3554	2.44224	3.98452e-06	up	80	14	GOAT_ENSBTAP00000003062	TMEM217	-29.85	172
bta-miR-132	61.4404	156.884	-1.35244	0.00289389	down	63	153	GOAT_ENSBTAP00000003062-D2	TMEM217	-21.47	151
chr12_10768_star	78.0195	14.3554	2.44224	3.98452e-06	up	80	14	GOAT_ENSBTAP00000003098	CCDC184	-38.43	159
chr12_10768_star	78.0195	14.3554	2.44224	3.98452e-06	up	80	14	GOAT_ENSBTAP00000003099	MED19	-30.27	162
chr20_16009_mature@@bta-miR-2478	135.559	280.955	-1.05142	0.0263442	down	139	274	GOAT_ENSBTAP00000003109	NPFF	-18.95	146
chr12_10768_star	78.0195	14.3554	2.44224	3.98452e-06	up	80	14	GOAT_ENSBTAP00000003129	CYB5B	-29.04	168
chr12_10768_star	78.0195	14.3554	2.44224	3.98452e-06	up	80	14	GOAT_ENSBTAP00000003145	PSMD12	-26.22	145
chr12_10768_star	78.0195	14.3554	2.44224	3.98452e-06	up	80	14	GOAT_ENSBTAP00000003186	ASCC2	-29.58	155
chr20_16009_mature@@bta-miR-2478	135.559	280.955	-1.05142	0.0263442	down	139	274	GOAT_ENSBTAP00000003219	PANK4	-20.44	141
chr23_18096_mature	72.168	173.29	-1.26376	0.00582929	down	74	169	GOAT_ENSBTAP00000003225	NARFL	-26.31	147
bta-miR-132	61.4404	156.884	-1.35244	0.00289389	down	63	153	GOAT_ENSBTAP00000003252	IREB2	-16.08	146
chr12_10768_star	78.0195	14.3554	2.44224	3.98452e-06	up	80	14	GOAT_ENSBTAP00000003262	HAUS1	-28.61	158
chr20_16009_mature@@bta-miR-2478	135.559	280.955	-1.05142	0.0263442	down	139	274	GOAT_ENSBTAP00000003272	SYT5	-20.91	140
chr12_10768_star	78.0195	14.3554	2.44224	3.98452e-06	up	80	14	GOAT_ENSBTAP00000003273	MRI1	-28.57	153
chr12_10768_star	78.0195	14.3554	2.44224	3.98452e-06	up	80	14	GOAT_ENSBTAP00000003285	--	-30.76	148
bta-miR-132	61.4404	156.884	-1.35244	0.00289389	down	63	153	GOAT_ENSBTAP00000003290	--	-20.28	156
chr12_10768_star	78.0195	14.3554	2.44224	3.98452e-06	up	80	14	GOAT_ENSBTAP00000003318	PRAF2	-36.95	153
chr23_18096_mature	72.168	173.29	-1.26376	0.00582929	down	74	169	GOAT_ENSBTAP00000003320	PGPEP1	-20.67	142
bta-miR-132	61.4404	156.884	-1.35244	0.00289389	down	63	153	GOAT_ENSBTAP00000003327	--	-20.23	153
chr20_16009_mature@@bta-miR-2478	135.559	280.955	-1.05142	0.0263442	down	139	274	GOAT_ENSBTAP00000003331	--	-20.3	157
chr12_10768_star	78.0195	14.3554	2.44224	3.98452e-06	up	80	14	GOAT_ENSBTAP00000003331	--	-39.89	169
bta-miR-132	61.4404	156.884	-1.35244	0.00289389	down	63	153	GOAT_ENSBTAP00000003333	UBA2	-16.69	141
chr12_10768_star	78.0195	14.3554	2.44224	3.98452e-06	up	80	14	GOAT_ENSBTAP00000003342	--	-32.35	143
chr12_10768_star	78.0195	14.3554	2.44224	3.98452e-06	up	80	14	GOAT_ENSBTAP00000003353	DCP1B	-40.62	152
chr12_10768_star	78.0195	14.3554	2.44224	3.98452e-06	up	80	14	GOAT_ENSBTAP00000003354	EXOSC10	-27.33	151
bta-miR-132	61.4404	156.884	-1.35244	0.00289389	down	63	153	GOAT_ENSBTAP00000003365	EFCAB7	-17.38	146
chr12_10768_star	78.0195	14.3554	2.44224	3.98452e-06	up	80	14	GOAT_ENSBTAP00000003365	EFCAB7	-33.29	162
chr12_10768_star	78.0195	14.3554	2.44224	3.98452e-06	up	80	14	GOAT_ENSBTAP00000003398	--	-31.33	152
chr12_10768_star	78.0195	14.3554	2.44224	3.98452e-06	up	80	14	GOAT_ENSBTAP00000003409	CSN2	-29.68	147
chr12_10768_star	78.0195	14.3554	2.44224	3.98452e-06	up	80	14	GOAT_ENSBTAP00000003414	PGLYRP1	-29	145
chr20_16009_mature@@bta-miR-2478	135.559	280.955	-1.05142	0.0263442	down	139	274	GOAT_ENSBTAP00000003421	KCNQ4	-15.69	148
chr12_10768_star	78.0195	14.3554	2.44224	3.98452e-06	up	80	14	GOAT_ENSBTAP00000003421	KCNQ4	-40.27	142
chr12_10768_star	78.0195	14.3554	2.44224	3.98452e-06	up	80	14	GOAT_ENSBTAP00000003426	SLC17A2	-27.75	151
chr12_10768_star	78.0195	14.3554	2.44224	3.98452e-06	up	80	14	GOAT_ENSBTAP00000003427	VPS52	-28.61	153
chr12_10768_star	78.0195	14.3554	2.44224	3.98452e-06	up	80	14	GOAT_ENSBTAP00000003472	PFKP	-35.44	156
chr12_10768_star	78.0195	14.3554	2.44224	3.98452e-06	up	80	14	GOAT_ENSBTAP00000003490	MYO1H	-27.99	143
chr12_10768_star	78.0195	14.3554	2.44224	3.98452e-06	up	80	14	GOAT_ENSBTAP00000003498	KIT	-30.94	150
bta-miR-132	61.4404	156.884	-1.35244	0.00289389	down	63	153	GOAT_ENSBTAP00000003514	NEDD8	-23.47	149
chr12_10768_star	78.0195	14.3554	2.44224	3.98452e-06	up	80	14	GOAT_ENSBTAP00000003514	NEDD8	-28.03	145
chr12_10768_star	78.0195	14.3554	2.44224	3.98452e-06	up	80	14	GOAT_ENSBTAP00000003517	INA	-43.49	173
chr12_10768_star	78.0195	14.3554	2.44224	3.98452e-06	up	80	14	GOAT_ENSBTAP00000003541	ELP3	-38.01	148
chr12_10768_star	78.0195	14.3554	2.44224	3.98452e-06	up	80	14	GOAT_ENSBTAP00000003559	APEX1	-27.33	156
chr12_10768_star	78.0195	14.3554	2.44224	3.98452e-06	up	80	14	GOAT_ENSBTAP00000003598	C12orf71	-27.19	145
chr12_10768_star	78.0195	14.3554	2.44224	3.98452e-06	up	80	14	GOAT_ENSBTAP00000003600	PTPN23	-39.29	152
bta-miR-132	61.4404	156.884	-1.35244	0.00289389	down	63	153	GOAT_ENSBTAP00000003636	PSMA3	-20.66	158
chr20_16009_mature@@bta-miR-2478	135.559	280.955	-1.05142	0.0263442	down	139	274	GOAT_ENSBTAP00000003643	--	-17.24	145
chr12_10768_star	78.0195	14.3554	2.44224	3.98452e-06	up	80	14	GOAT_ENSBTAP00000003681	HEATR4	-25.92	146
chr12_10768_star	78.0195	14.3554	2.44224	3.98452e-06	up	80	14	GOAT_ENSBTAP00000003694	IRF6	-31.34	155
chr12_10768_star	78.0195	14.3554	2.44224	3.98452e-06	up	80	14	GOAT_ENSBTAP00000003696	PPFIA3	-28.9	142
chr12_10768_star	78.0195	14.3554	2.44224	3.98452e-06	up	80	14	GOAT_ENSBTAP00000003788	RAD51	-31.39	150
chr12_10768_star	78.0195	14.3554	2.44224	3.98452e-06	up	80	14	GOAT_ENSBTAP00000003817	PRRX2	-31.12	174
chr12_10768_star	78.0195	14.3554	2.44224	3.98452e-06	up	80	14	GOAT_ENSBTAP00000003821	ADGRE3	-34.1	143
chr12_10768_star	78.0195	14.3554	2.44224	3.98452e-06	up	80	14	GOAT_ENSBTAP00000003829	SLC2A10	-34.08	149
chr20_16009_mature@@bta-miR-2478	135.559	280.955	-1.05142	0.0263442	down	139	274	GOAT_ENSBTAP00000003848	--	-26.68	151
bta-miR-132	61.4404	156.884	-1.35244	0.00289389	down	63	153	GOAT_ENSBTAP00000003877	PRKG2	-26.68	162
chr20_16009_mature@@bta-miR-2478	135.559	280.955	-1.05142	0.0263442	down	139	274	GOAT_ENSBTAP00000003878	PIK3R3	-16.55	144
bta-miR-132	61.4404	156.884	-1.35244	0.00289389	down	63	153	GOAT_ENSBTAP00000003878	PIK3R3	-16.43	145
bta-miR-132	61.4404	156.884	-1.35244	0.00289389	down	63	153	GOAT_ENSBTAP00000003890	TMEM57	-24.76	148
chr20_16009_mature@@bta-miR-2478	135.559	280.955	-1.05142	0.0263442	down	139	274	GOAT_ENSBTAP00000003902	ANAPC15	-17.13	148
chr12_10768_star	78.0195	14.3554	2.44224	3.98452e-06	up	80	14	GOAT_ENSBTAP00000003912	RNASE9	-36.91	171
chr12_10768_star	78.0195	14.3554	2.44224	3.98452e-06	up	80	14	GOAT_ENSBTAP00000003917	--	-28.64	142
chr12_10768_star	78.0195	14.3554	2.44224	3.98452e-06	up	80	14	GOAT_ENSBTAP00000003928	SSC4D	-35.44	171
chr12_10768_star	78.0195	14.3554	2.44224	3.98452e-06	up	80	14	GOAT_ENSBTAP00000003936	--	-41.53	169
chr20_16009_mature@@bta-miR-2478	135.559	280.955	-1.05142	0.0263442	down	139	274	GOAT_ENSBTAP00000003943	GADD45G	-24.65	143
chr20_16009_mature@@bta-miR-2478	135.559	280.955	-1.05142	0.0263442	down	139	274	GOAT_ENSBTAP00000003955	PSMB8	-19.6	153
chr12_10768_star	78.0195	14.3554	2.44224	3.98452e-06	up	80	14	GOAT_ENSBTAP00000003959	GNG2	-30.51	156
chr20_16009_mature@@bta-miR-2478	135.559	280.955	-1.05142	0.0263442	down	139	274	GOAT_ENSBTAP00000003980	NTRK1	-15.48	146
chr4_3446_mature	112.153	44.0915	1.34689	0.00898861	up	115	43	GOAT_ENSBTAP00000004020	DCUN1D5	-16.8	156
chr14_11964_mature	19.5049	0	20	6.11526e-05	up	20	0	GOAT_ENSBTAP00000004029	OR6K3	-16.65	143
bta-miR-132	61.4404	156.884	-1.35244	0.00289389	down	63	153	GOAT_ENSBTAP00000004036	GCC1	-18.33	144
chr12_10768_star	78.0195	14.3554	2.44224	3.98452e-06	up	80	14	GOAT_ENSBTAP00000004040	--	-32.2	141
chr12_10768_star	78.0195	14.3554	2.44224	3.98452e-06	up	80	14	GOAT_ENSBTAP00000004047	THUMPD3	-32.57	141
chr12_10768_star	78.0195	14.3554	2.44224	3.98452e-06	up	80	14	GOAT_ENSBTAP00000004059	SLC22A1	-32.22	165
chr23_18096_mature	72.168	173.29	-1.26376	0.00582929	down	74	169	GOAT_ENSBTAP00000004059-D2	SLC22A1	-21.75	163
chr12_10768_star	78.0195	14.3554	2.44224	3.98452e-06	up	80	14	GOAT_ENSBTAP00000004114	HNRNPUL1	-31.34	156
chr12_10768_star	78.0195	14.3554	2.44224	3.98452e-06	up	80	14	GOAT_ENSBTAP00000004145	FSCN1	-36.67	160
chr12_10768_star	78.0195	14.3554	2.44224	3.98452e-06	up	80	14	GOAT_ENSBTAP00000004161	--	-38.49	146
chr12_10768_star	78.0195	14.3554	2.44224	3.98452e-06	up	80	14	GOAT_ENSBTAP00000004174	KIF3B	-28.72	165
chr12_10768_star	78.0195	14.3554	2.44224	3.98452e-06	up	80	14	GOAT_ENSBTAP00000004179	ACKR1	-31.49	145
chr12_10768_star	78.0195	14.3554	2.44224	3.98452e-06	up	80	14	GOAT_ENSBTAP00000004198	MEOX2	-26.99	158
chr14_11964_mature	19.5049	0	20	6.11526e-05	up	20	0	GOAT_ENSBTAP00000004214	--	-16.79	147
chr20_16009_mature@@bta-miR-2478	135.559	280.955	-1.05142	0.0263442	down	139	274	GOAT_ENSBTAP00000004229	NR1H2	-20.82	146
chr12_10768_star	78.0195	14.3554	2.44224	3.98452e-06	up	80	14	GOAT_ENSBTAP00000004229	NR1H2	-37.59	152
chr12_10768_star	78.0195	14.3554	2.44224	3.98452e-06	up	80	14	GOAT_ENSBTAP00000004230-D29	ZNF132	-25.1	158
chr20_16009_mature@@bta-miR-2478	135.559	280.955	-1.05142	0.0263442	down	139	274	GOAT_ENSBTAP00000004242	--	-16.99	144
chr12_10768_star	78.0195	14.3554	2.44224	3.98452e-06	up	80	14	GOAT_ENSBTAP00000004242	--	-47.18	188
chr12_10768_star	78.0195	14.3554	2.44224	3.98452e-06	up	80	14	GOAT_ENSBTAP00000004247	--	-36.71	151
chr12_10768_star	78.0195	14.3554	2.44224	3.98452e-06	up	80	14	GOAT_ENSBTAP00000004272	MFGE8	-31.07	145
chr20_16009_mature@@bta-miR-2478	135.559	280.955	-1.05142	0.0263442	down	139	274	GOAT_ENSBTAP00000004276	MRPL58	-15.2	142
chr12_10768_star	78.0195	14.3554	2.44224	3.98452e-06	up	80	14	GOAT_ENSBTAP00000004279	NCF1	-42.42	185
bta-miR-132	61.4404	156.884	-1.35244	0.00289389	down	63	153	GOAT_ENSBTAP00000004329	VSX1	-20.71	143
chr12_10768_star	78.0195	14.3554	2.44224	3.98452e-06	up	80	14	GOAT_ENSBTAP00000004332	TPD52L1	-29.56	155
chr12_10768_star	78.0195	14.3554	2.44224	3.98452e-06	up	80	14	GOAT_ENSBTAP00000004368	--	-37.72	159
chr12_10768_star	78.0195	14.3554	2.44224	3.98452e-06	up	80	14	GOAT_ENSBTAP00000004377	TC2N	-31.72	163
chr20_16009_mature@@bta-miR-2478	135.559	280.955	-1.05142	0.0263442	down	139	274	GOAT_ENSBTAP00000004397	GABRA5	-16.92	146
chr12_10768_star	78.0195	14.3554	2.44224	3.98452e-06	up	80	14	GOAT_ENSBTAP00000004397	GABRA5	-27.51	149
chr12_10768_star	78.0195	14.3554	2.44224	3.98452e-06	up	80	14	GOAT_ENSBTAP00000004398	SF3A1	-35.25	166
chr12_10768_star	78.0195	14.3554	2.44224	3.98452e-06	up	80	14	GOAT_ENSBTAP00000004402	MAFB	-36.67	140
chr12_10768_star	78.0195	14.3554	2.44224	3.98452e-06	up	80	14	GOAT_ENSBTAP00000004442	MGME1	-33.9	143
chr12_10768_star	78.0195	14.3554	2.44224	3.98452e-06	up	80	14	GOAT_ENSBTAP00000004487	RGS20	-34.08	163
chr20_16009_mature@@bta-miR-2478	135.559	280.955	-1.05142	0.0263442	down	139	274	GOAT_ENSBTAP00000004528	MAGOH	-16.51	146
chr12_10768_star	78.0195	14.3554	2.44224	3.98452e-06	up	80	14	GOAT_ENSBTAP00000004547	ENPP4	-29.91	146
chr12_10768_star	78.0195	14.3554	2.44224	3.98452e-06	up	80	14	GOAT_ENSBTAP00000004550	DCAF7	-32.76	142
chr23_18096_mature	72.168	173.29	-1.26376	0.00582929	down	74	169	GOAT_ENSBTAP00000004568	HSF4	-16.87	153
chr12_10768_star	78.0195	14.3554	2.44224	3.98452e-06	up	80	14	GOAT_ENSBTAP00000004583	CCDC62	-29.7	159
chr4_3193_mature	69.2423	25.6346	1.43356	0.0210112	up	71	25	GOAT_ENSBTAP00000004585	--	-16.48	143
bta-miR-132	61.4404	156.884	-1.35244	0.00289389	down	63	153	GOAT_ENSBTAP00000004585	--	-16.51	149
chr20_16009_mature@@bta-miR-2478	135.559	280.955	-1.05142	0.0263442	down	139	274	GOAT_ENSBTAP00000004604	KEAP1	-15.47	144
chr20_16009_mature@@bta-miR-2478	135.559	280.955	-1.05142	0.0263442	down	139	274	GOAT_ENSBTAP00000004683	ZMAT1	-17.38	153
chr12_10768_star	78.0195	14.3554	2.44224	3.98452e-06	up	80	14	GOAT_ENSBTAP00000004707-D5	--	-26.86	162
chr12_10768_star	78.0195	14.3554	2.44224	3.98452e-06	up	80	14	GOAT_ENSBTAP00000004717	ALKBH4	-29.67	159
bta-miR-132	61.4404	156.884	-1.35244	0.00289389	down	63	153	GOAT_ENSBTAP00000004768	RELN	-19.13	157
chr12_10768_star	78.0195	14.3554	2.44224	3.98452e-06	up	80	14	GOAT_ENSBTAP00000004768	RELN	-27.47	167
chr12_10768_star	78.0195	14.3554	2.44224	3.98452e-06	up	80	14	GOAT_ENSBTAP00000004771-D4	--	-30.27	141
chr20_16009_mature@@bta-miR-2478	135.559	280.955	-1.05142	0.0263442	down	139	274	GOAT_ENSBTAP00000004811	WDR45B	-16.54	150
chr12_10768_star	78.0195	14.3554	2.44224	3.98452e-06	up	80	14	GOAT_ENSBTAP00000004817	ZFP3	-28.31	161
chr20_16009_mature@@bta-miR-2478	135.559	280.955	-1.05142	0.0263442	down	139	274	GOAT_ENSBTAP00000004836	EPAS1	-15.3	148
bta-miR-132	61.4404	156.884	-1.35244	0.00289389	down	63	153	GOAT_ENSBTAP00000004861	TM4SF5	-15.93	150
chr12_10768_star	78.0195	14.3554	2.44224	3.98452e-06	up	80	14	GOAT_ENSBTAP00000004876	WDR48	-33.33	177
chr20_16009_mature@@bta-miR-2478	135.559	280.955	-1.05142	0.0263442	down	139	274	GOAT_ENSBTAP00000004887	--	-23.77	140
chr20_16009_mature@@bta-miR-2478	135.559	280.955	-1.05142	0.0263442	down	139	274	GOAT_ENSBTAP00000004899	BLOC1S4	-20.33	159
chr12_10768_star	78.0195	14.3554	2.44224	3.98452e-06	up	80	14	GOAT_ENSBTAP00000004921	MPL	-27.46	149
chr12_10768_star	78.0195	14.3554	2.44224	3.98452e-06	up	80	14	GOAT_ENSBTAP00000004932-D2	TAAR9	-31.15	152
bta-miR-132	61.4404	156.884	-1.35244	0.00289389	down	63	153	GOAT_ENSBTAP00000004948	TARS2	-25.24	158
chr4_3446_mature	112.153	44.0915	1.34689	0.00898861	up	115	43	GOAT_ENSBTAP00000004963	--	-17.97	147
chr20_16009_mature@@bta-miR-2478	135.559	280.955	-1.05142	0.0263442	down	139	274	GOAT_ENSBTAP00000004972	RNF25	-25.92	142
chr20_16009_mature@@bta-miR-2478	135.559	280.955	-1.05142	0.0263442	down	139	274	GOAT_ENSBTAP00000004984	PSMB3	-16.82	144
chr4_3446_mature	112.153	44.0915	1.34689	0.00898861	up	115	43	GOAT_ENSBTAP00000004988	SLC35G2	-16.99	162
chr12_10768_star	78.0195	14.3554	2.44224	3.98452e-06	up	80	14	GOAT_ENSBTAP00000005013	SMARCAL1	-28.98	148
chr20_16009_mature@@bta-miR-2478	135.559	280.955	-1.05142	0.0263442	down	139	274	GOAT_ENSBTAP00000005016	CSRNP1	-21.49	163
chr12_10768_star	78.0195	14.3554	2.44224	3.98452e-06	up	80	14	GOAT_ENSBTAP00000005065	FAM120B	-31.24	155
chr20_16009_mature@@bta-miR-2478	135.559	280.955	-1.05142	0.0263442	down	139	274	GOAT_ENSBTAP00000005074	EMILIN2	-17.9	149
chr12_10768_star	78.0195	14.3554	2.44224	3.98452e-06	up	80	14	GOAT_ENSBTAP00000005079	--	-25.59	153
chr20_16009_mature@@bta-miR-2478	135.559	280.955	-1.05142	0.0263442	down	139	274	GOAT_ENSBTAP00000005146	PIP4K2C	-20.11	141
chr20_16009_mature@@bta-miR-2478	135.559	280.955	-1.05142	0.0263442	down	139	274	GOAT_ENSBTAP00000005164	SNX20	-16.49	151
chr12_10768_star	78.0195	14.3554	2.44224	3.98452e-06	up	80	14	GOAT_ENSBTAP00000005171	LIPT1	-32.47	141
chr12_10768_star	78.0195	14.3554	2.44224	3.98452e-06	up	80	14	GOAT_ENSBTAP00000005180	SGCA	-38.54	154
chr12_10768_star	78.0195	14.3554	2.44224	3.98452e-06	up	80	14	GOAT_ENSBTAP00000005181	UBP1	-29.99	155
chr12_10768_star	78.0195	14.3554	2.44224	3.98452e-06	up	80	14	GOAT_ENSBTAP00000005195	LMAN2L	-36.02	153
bta-miR-132	61.4404	156.884	-1.35244	0.00289389	down	63	153	GOAT_ENSBTAP00000005207	--	-17.1	151
chr20_16009_mature@@bta-miR-2478	135.559	280.955	-1.05142	0.0263442	down	139	274	GOAT_ENSBTAP00000005212	ITPRIP	-21.49	146
chr12_10768_star	78.0195	14.3554	2.44224	3.98452e-06	up	80	14	GOAT_ENSBTAP00000005218	HYDIN	-28.5	175
chr20_16009_mature@@bta-miR-2478	135.559	280.955	-1.05142	0.0263442	down	139	274	GOAT_ENSBTAP00000005220	UBE2D4	-17.43	143
bta-miR-132	61.4404	156.884	-1.35244	0.00289389	down	63	153	GOAT_ENSBTAP00000005233	MCF2	-16.55	154
chr12_10768_star	78.0195	14.3554	2.44224	3.98452e-06	up	80	14	GOAT_ENSBTAP00000005249	--	-25.7	142
chr20_16009_mature@@bta-miR-2478	135.559	280.955	-1.05142	0.0263442	down	139	274	GOAT_ENSBTAP00000005279	JUN	-19.31	154
chr12_10768_star	78.0195	14.3554	2.44224	3.98452e-06	up	80	14	GOAT_ENSBTAP00000005300	PAPOLA	-23.78	147
bta-miR-132	61.4404	156.884	-1.35244	0.00289389	down	63	153	GOAT_ENSBTAP00000005303	PP2D1	-15.94	155
bta-miR-132	61.4404	156.884	-1.35244	0.00289389	down	63	153	GOAT_ENSBTAP00000005327	YWHAG	-18.14	163
chr12_10768_star	78.0195	14.3554	2.44224	3.98452e-06	up	80	14	GOAT_ENSBTAP00000005327	YWHAG	-34.48	168
chr20_16009_mature@@bta-miR-2478	135.559	280.955	-1.05142	0.0263442	down	139	274	GOAT_ENSBTAP00000005348	SPARCL1	-22.46	142
chr4_3446_mature	112.153	44.0915	1.34689	0.00898861	up	115	43	GOAT_ENSBTAP00000005370	--	-18.37	157
chr12_10768_star	78.0195	14.3554	2.44224	3.98452e-06	up	80	14	GOAT_ENSBTAP00000005370	--	-30.22	164
chr20_16009_mature@@bta-miR-2478	135.559	280.955	-1.05142	0.0263442	down	139	274	GOAT_ENSBTAP00000005375	GAMT	-17.58	157
chr20_16009_mature@@bta-miR-2478	135.559	280.955	-1.05142	0.0263442	down	139	274	GOAT_ENSBTAP00000005379	AZI2	-19.79	158
chr12_10768_star	78.0195	14.3554	2.44224	3.98452e-06	up	80	14	GOAT_ENSBTAP00000005379	AZI2	-36.55	169
chr12_10768_star	78.0195	14.3554	2.44224	3.98452e-06	up	80	14	GOAT_ENSBTAP00000005408	RAP2C	-28.38	141
chr20_16009_mature@@bta-miR-2478	135.559	280.955	-1.05142	0.0263442	down	139	274	GOAT_ENSBTAP00000005411	C8orf74	-16.63	152
chr12_10768_star	78.0195	14.3554	2.44224	3.98452e-06	up	80	14	GOAT_ENSBTAP00000005411	C8orf74	-31.69	144
chr20_16009_mature@@bta-miR-2478	135.559	280.955	-1.05142	0.0263442	down	139	274	GOAT_ENSBTAP00000005416	BACH1	-17.39	154
chr20_16009_mature@@bta-miR-2478	135.559	280.955	-1.05142	0.0263442	down	139	274	GOAT_ENSBTAP00000005441	SPATA20	-19.01	151
chr14_11964_mature	19.5049	0	20	6.11526e-05	up	20	0	GOAT_ENSBTAP00000005441	SPATA20	-17.93	150
chr12_10768_star	78.0195	14.3554	2.44224	3.98452e-06	up	80	14	GOAT_ENSBTAP00000005441	SPATA20	-30.51	149
chr12_10768_star	78.0195	14.3554	2.44224	3.98452e-06	up	80	14	GOAT_ENSBTAP00000005477	WDR66	-33.61	149
chr12_10768_star	78.0195	14.3554	2.44224	3.98452e-06	up	80	14	GOAT_ENSBTAP00000005486	MLXIP	-36.37	142
chr12_10768_star	78.0195	14.3554	2.44224	3.98452e-06	up	80	14	GOAT_ENSBTAP00000005489	VEZF1	-34.76	158
bta-miR-132	61.4404	156.884	-1.35244	0.00289389	down	63	153	GOAT_ENSBTAP00000005494	B3GNT4	-19.26	152
chr12_10768_star	78.0195	14.3554	2.44224	3.98452e-06	up	80	14	GOAT_ENSBTAP00000005494	B3GNT4	-32.83	143
chr12_10768_star	78.0195	14.3554	2.44224	3.98452e-06	up	80	14	GOAT_ENSBTAP00000005521	--	-32.75	146
chr12_10768_star	78.0195	14.3554	2.44224	3.98452e-06	up	80	14	GOAT_ENSBTAP00000005522	TNFRSF1A	-38.61	159
chr12_10768_star	78.0195	14.3554	2.44224	3.98452e-06	up	80	14	GOAT_ENSBTAP00000005528	--	-30.74	144
chr12_10768_star	78.0195	14.3554	2.44224	3.98452e-06	up	80	14	GOAT_ENSBTAP00000005552	G6PC2	-38.8	140
chr20_16009_mature@@bta-miR-2478	135.559	280.955	-1.05142	0.0263442	down	139	274	GOAT_ENSBTAP00000005590	TRAPPC5	-22.29	147
chr12_10768_star	78.0195	14.3554	2.44224	3.98452e-06	up	80	14	GOAT_ENSBTAP00000005590	TRAPPC5	-29.55	146
chr20_16009_mature@@bta-miR-2478	135.559	280.955	-1.05142	0.0263442	down	139	274	GOAT_ENSBTAP00000005604	SRPX	-20.32	158
chr12_10768_star	78.0195	14.3554	2.44224	3.98452e-06	up	80	14	GOAT_ENSBTAP00000005604	SRPX	-38.16	157
bta-miR-132	61.4404	156.884	-1.35244	0.00289389	down	63	153	GOAT_ENSBTAP00000005627	--	-16.53	141
chr12_10768_star	78.0195	14.3554	2.44224	3.98452e-06	up	80	14	GOAT_ENSBTAP00000005627	--	-29.52	144
chr12_10768_star	78.0195	14.3554	2.44224	3.98452e-06	up	80	14	GOAT_ENSBTAP00000005632	MORN5	-38.04	179
chr20_16009_mature@@bta-miR-2478	135.559	280.955	-1.05142	0.0263442	down	139	274	GOAT_ENSBTAP00000005659	SFXN2	-17.84	146
bta-miR-132	61.4404	156.884	-1.35244	0.00289389	down	63	153	GOAT_ENSBTAP00000005667	CHST10	-18.91	144
chr12_10768_star	78.0195	14.3554	2.44224	3.98452e-06	up	80	14	GOAT_ENSBTAP00000005677	NCSTN	-28.02	145
chr12_10768_star	78.0195	14.3554	2.44224	3.98452e-06	up	80	14	GOAT_ENSBTAP00000005682	TTC21B	-28.31	148
chr12_10768_star	78.0195	14.3554	2.44224	3.98452e-06	up	80	14	GOAT_ENSBTAP00000005693	SLC5A7	-35.11	166
chr20_16009_mature@@bta-miR-2478	135.559	280.955	-1.05142	0.0263442	down	139	274	GOAT_ENSBTAP00000005698	ROBO4	-17.87	152
bta-miR-132	61.4404	156.884	-1.35244	0.00289389	down	63	153	GOAT_ENSBTAP00000005698	ROBO4	-19.93	141
chr12_10768_star	78.0195	14.3554	2.44224	3.98452e-06	up	80	14	GOAT_ENSBTAP00000005698	ROBO4	-36.04	145
chr12_10768_star	78.0195	14.3554	2.44224	3.98452e-06	up	80	14	GOAT_ENSBTAP00000005730	CS	-29.61	163
bta-miR-132	61.4404	156.884	-1.35244	0.00289389	down	63	153	GOAT_ENSBTAP00000005736	ESRP2	-15.31	147
chr12_10768_star	78.0195	14.3554	2.44224	3.98452e-06	up	80	14	GOAT_ENSBTAP00000005736	ESRP2	-36.92	142
bta-miR-132	61.4404	156.884	-1.35244	0.00289389	down	63	153	GOAT_ENSBTAP00000005784	CRISPLD1	-15.46	152
chr12_10768_star	78.0195	14.3554	2.44224	3.98452e-06	up	80	14	GOAT_ENSBTAP00000005784	CRISPLD1	-27.02	145
chr12_10768_star	78.0195	14.3554	2.44224	3.98452e-06	up	80	14	GOAT_ENSBTAP00000005789	NUDC	-36.73	151
chr12_10768_star	78.0195	14.3554	2.44224	3.98452e-06	up	80	14	GOAT_ENSBTAP00000005791-D2	PLA2G2E	-26.07	152
chr20_16009_mature@@bta-miR-2478	135.559	280.955	-1.05142	0.0263442	down	139	274	GOAT_ENSBTAP00000005815	PPT2	-20.13	142
chr20_16009_mature@@bta-miR-2478	135.559	280.955	-1.05142	0.0263442	down	139	274	GOAT_ENSBTAP00000005817	EGFL8	-17.76	150
chr12_10768_star	78.0195	14.3554	2.44224	3.98452e-06	up	80	14	GOAT_ENSBTAP00000005823	--	-27.9	165
bta-miR-132	61.4404	156.884	-1.35244	0.00289389	down	63	153	GOAT_ENSBTAP00000005894	UBA5	-18.99	151
chr12_10768_star	78.0195	14.3554	2.44224	3.98452e-06	up	80	14	GOAT_ENSBTAP00000005894	UBA5	-27.68	179
bta-miR-132	61.4404	156.884	-1.35244	0.00289389	down	63	153	GOAT_ENSBTAP00000005929	KCNK1	-15.74	140
chr20_16009_mature@@bta-miR-2478	135.559	280.955	-1.05142	0.0263442	down	139	274	GOAT_ENSBTAP00000005967	--	-17.48	150
chr12_10768_star	78.0195	14.3554	2.44224	3.98452e-06	up	80	14	GOAT_ENSBTAP00000005970	NUB1	-32.87	148
bta-miR-132	61.4404	156.884	-1.35244	0.00289389	down	63	153	GOAT_ENSBTAP00000005982	TPM4	-15.9	146
chr12_10768_star	78.0195	14.3554	2.44224	3.98452e-06	up	80	14	GOAT_ENSBTAP00000005994	PAX6	-35.8	154
chr4_3446_mature	112.153	44.0915	1.34689	0.00898861	up	115	43	GOAT_ENSBTAP00000006008	FAM126A	-16.45	159
chr12_10768_star	78.0195	14.3554	2.44224	3.98452e-06	up	80	14	GOAT_ENSBTAP00000006011	LGI3	-33.04	162
chr12_10768_star	78.0195	14.3554	2.44224	3.98452e-06	up	80	14	GOAT_ENSBTAP00000006018	COL20A1	-40.53	177
chr20_16009_mature@@bta-miR-2478	135.559	280.955	-1.05142	0.0263442	down	139	274	GOAT_ENSBTAP00000006029	MMP7	-15.69	148
chr12_10768_star	78.0195	14.3554	2.44224	3.98452e-06	up	80	14	GOAT_ENSBTAP00000006040	CCDC124	-34.3	149
chr12_10768_star	78.0195	14.3554	2.44224	3.98452e-06	up	80	14	GOAT_ENSBTAP00000006041	PHC2	-33.64	144
chr12_10768_star	78.0195	14.3554	2.44224	3.98452e-06	up	80	14	GOAT_ENSBTAP00000006105	LPAR2	-30.09	150
chr18_14930_mature	30.2326	7.17769	2.07451	0.0199255	up	31	7	GOAT_ENSBTAP00000006115	COQ10B	-15.28	142
chr12_10768_star	78.0195	14.3554	2.44224	3.98452e-06	up	80	14	GOAT_ENSBTAP00000006116	--	-31.77	141
chr20_16009_mature@@bta-miR-2478	135.559	280.955	-1.05142	0.0263442	down	139	274	GOAT_ENSBTAP00000006144	SLC13A5	-16.58	148
chr12_10768_star	78.0195	14.3554	2.44224	3.98452e-06	up	80	14	GOAT_ENSBTAP00000006162	CDK9	-34.9	142
bta-miR-132	61.4404	156.884	-1.35244	0.00289389	down	63	153	GOAT_ENSBTAP00000006190	DYNLL2	-20.37	162
chr12_10768_star	78.0195	14.3554	2.44224	3.98452e-06	up	80	14	GOAT_ENSBTAP00000006203	PAQR4	-28.22	155
chr20_16009_mature@@bta-miR-2478	135.559	280.955	-1.05142	0.0263442	down	139	274	GOAT_ENSBTAP00000006244	LTBP4	-16.43	140
chr12_10768_star	78.0195	14.3554	2.44224	3.98452e-06	up	80	14	GOAT_ENSBTAP00000006264	RAI1	-34.31	143
chr12_10768_star	78.0195	14.3554	2.44224	3.98452e-06	up	80	14	GOAT_ENSBTAP00000006265	SCN4A	-32.75	146
chr12_10768_star	78.0195	14.3554	2.44224	3.98452e-06	up	80	14	GOAT_ENSBTAP00000006275	S100B	-32	176
chr20_16009_mature@@bta-miR-2478	135.559	280.955	-1.05142	0.0263442	down	139	274	GOAT_ENSBTAP00000006277	DNAH2	-16.7	151
chr20_16009_mature@@bta-miR-2478	135.559	280.955	-1.05142	0.0263442	down	139	274	GOAT_ENSBTAP00000006279	PTPRCAP	-25.47	143
chr20_16009_mature@@bta-miR-2478	135.559	280.955	-1.05142	0.0263442	down	139	274	GOAT_ENSBTAP00000006291	CHMP4C	-15.17	140
chr20_16009_mature@@bta-miR-2478	135.559	280.955	-1.05142	0.0263442	down	139	274	GOAT_ENSBTAP00000006308	RRN3	-16.42	142
chr20_16009_mature@@bta-miR-2478	135.559	280.955	-1.05142	0.0263442	down	139	274	GOAT_ENSBTAP00000006320	--	-17.12	151
chr12_10768_star	78.0195	14.3554	2.44224	3.98452e-06	up	80	14	GOAT_ENSBTAP00000006363	ARL2BP	-31.41	175
chr12_10768_star	78.0195	14.3554	2.44224	3.98452e-06	up	80	14	GOAT_ENSBTAP00000006410	NAT15	-30.86	142
chr12_10768_star	78.0195	14.3554	2.44224	3.98452e-06	up	80	14	GOAT_ENSBTAP00000006418	FOXO4	-31.57	148
chr20_16009_mature@@bta-miR-2478	135.559	280.955	-1.05142	0.0263442	down	139	274	GOAT_ENSBTAP00000006449	--	-15.72	146
chr12_10768_star	78.0195	14.3554	2.44224	3.98452e-06	up	80	14	GOAT_ENSBTAP00000006467	ANKRD17	-28.06	155
bta-miR-132	61.4404	156.884	-1.35244	0.00289389	down	63	153	GOAT_ENSBTAP00000006491	NEMF	-18.69	153
chr14_11964_mature	19.5049	0	20	6.11526e-05	up	20	0	GOAT_ENSBTAP00000006497	--	-18.82	153
chr12_10768_star	78.0195	14.3554	2.44224	3.98452e-06	up	80	14	GOAT_ENSBTAP00000006500	TEX35	-32.68	146
chr12_10768_star	78.0195	14.3554	2.44224	3.98452e-06	up	80	14	GOAT_ENSBTAP00000006510	--	-26.45	151
bta-miR-132	61.4404	156.884	-1.35244	0.00289389	down	63	153	GOAT_ENSBTAP00000006514	ELK4	-20.16	152
chr20_16009_mature@@bta-miR-2478	135.559	280.955	-1.05142	0.0263442	down	139	274	GOAT_ENSBTAP00000006532	ACTA1	-22.79	151
chr12_10768_star	78.0195	14.3554	2.44224	3.98452e-06	up	80	14	GOAT_ENSBTAP00000006538	KIF1B	-25.05	154
chr12_10768_star	78.0195	14.3554	2.44224	3.98452e-06	up	80	14	GOAT_ENSBTAP00000006568	NXT1	-40.26	164
chr12_10768_star	78.0195	14.3554	2.44224	3.98452e-06	up	80	14	GOAT_ENSBTAP00000006585	RBP3	-27.23	142
chr12_10768_star	78.0195	14.3554	2.44224	3.98452e-06	up	80	14	GOAT_ENSBTAP00000006586	GALE	-28.07	141
chr12_10768_star	78.0195	14.3554	2.44224	3.98452e-06	up	80	14	GOAT_ENSBTAP00000006604	ZNF169	-36.21	166
bta-miR-132	61.4404	156.884	-1.35244	0.00289389	down	63	153	GOAT_ENSBTAP00000006604-D2	ZNF169	-15.5	145
bta-miR-132	61.4404	156.884	-1.35244	0.00289389	down	63	153	GOAT_ENSBTAP00000006615	FAM91A1	-17.4	149
chr12_10768_star	78.0195	14.3554	2.44224	3.98452e-06	up	80	14	GOAT_ENSBTAP00000006619	HIRIP3	-40.42	168
chr12_10768_star	78.0195	14.3554	2.44224	3.98452e-06	up	80	14	GOAT_ENSBTAP00000006625	INO80E	-28.54	154
chr12_10768_star	78.0195	14.3554	2.44224	3.98452e-06	up	80	14	GOAT_ENSBTAP00000006638	CAPN5	-28.74	155
bta-miR-132	61.4404	156.884	-1.35244	0.00289389	down	63	153	GOAT_ENSBTAP00000006645	CIB4	-18.11	146
chr20_16009_mature@@bta-miR-2478	135.559	280.955	-1.05142	0.0263442	down	139	274	GOAT_ENSBTAP00000006646	ARAF	-24.38	151
chr12_10768_star	78.0195	14.3554	2.44224	3.98452e-06	up	80	14	GOAT_ENSBTAP00000006662	GLP2R	-36	154
chr12_10768_star	78.0195	14.3554	2.44224	3.98452e-06	up	80	14	GOAT_ENSBTAP00000006684-D16	--	-28.93	155
chr12_10768_star	78.0195	14.3554	2.44224	3.98452e-06	up	80	14	GOAT_ENSBTAP00000006686	ZNHIT2	-43.85	160
chr12_10768_star	78.0195	14.3554	2.44224	3.98452e-06	up	80	14	GOAT_ENSBTAP00000006718	TMEM30A	-28.14	146
chr20_16009_mature@@bta-miR-2478	135.559	280.955	-1.05142	0.0263442	down	139	274	GOAT_ENSBTAP00000006727	PAFAH2	-17.95	147
chr14_11964_mature	19.5049	0	20	6.11526e-05	up	20	0	GOAT_ENSBTAP00000006731	--	-18.75	162
chr4_3446_mature	112.153	44.0915	1.34689	0.00898861	up	115	43	GOAT_ENSBTAP00000006763	CEP55	-15.77	142
chr12_10768_star	78.0195	14.3554	2.44224	3.98452e-06	up	80	14	GOAT_ENSBTAP00000006765	ANKS6	-32.11	169
chr12_10768_star	78.0195	14.3554	2.44224	3.98452e-06	up	80	14	GOAT_ENSBTAP00000006782	PEAK1	-40.7	145
chr12_10768_star	78.0195	14.3554	2.44224	3.98452e-06	up	80	14	GOAT_ENSBTAP00000006786	PTX4	-30.96	145
chr12_10768_star	78.0195	14.3554	2.44224	3.98452e-06	up	80	14	GOAT_ENSBTAP00000006791	PIH1D2	-28.14	141
chr12_10768_star	78.0195	14.3554	2.44224	3.98452e-06	up	80	14	GOAT_ENSBTAP00000006795	TK2	-35.22	140
chr12_10768_star	78.0195	14.3554	2.44224	3.98452e-06	up	80	14	GOAT_ENSBTAP00000006797	HPS5	-25.13	154
chr12_10768_star	78.0195	14.3554	2.44224	3.98452e-06	up	80	14	GOAT_ENSBTAP00000006807	GZMK	-35.69	140
chr12_10768_star	78.0195	14.3554	2.44224	3.98452e-06	up	80	14	GOAT_ENSBTAP00000006831	TP53TG5	-32.25	153
chr20_16009_mature@@bta-miR-2478	135.559	280.955	-1.05142	0.0263442	down	139	274	GOAT_ENSBTAP00000006851	--	-15.83	141
chr12_10768_star	78.0195	14.3554	2.44224	3.98452e-06	up	80	14	GOAT_ENSBTAP00000006851	--	-24.02	141
chr12_10768_star	78.0195	14.3554	2.44224	3.98452e-06	up	80	14	GOAT_ENSBTAP00000006853	SCP2D1	-31.7	142
chr12_10768_star	78.0195	14.3554	2.44224	3.98452e-06	up	80	14	GOAT_ENSBTAP00000006932	--	-30.67	146
chr12_10768_star	78.0195	14.3554	2.44224	3.98452e-06	up	80	14	GOAT_ENSBTAP00000006958	GFRA3	-33.1	148
chr12_10768_star	78.0195	14.3554	2.44224	3.98452e-06	up	80	14	GOAT_ENSBTAP00000006963	SLC35E1	-26.91	149
chr12_10768_star	78.0195	14.3554	2.44224	3.98452e-06	up	80	14	GOAT_ENSBTAP00000006978	SRM	-37.99	168
chr12_10768_star	78.0195	14.3554	2.44224	3.98452e-06	up	80	14	GOAT_ENSBTAP00000006987	POLR3H	-34.63	174
chr20_16009_mature@@bta-miR-2478	135.559	280.955	-1.05142	0.0263442	down	139	274	GOAT_ENSBTAP00000006988	EPHB3	-17.91	143
chr12_10768_star	78.0195	14.3554	2.44224	3.98452e-06	up	80	14	GOAT_ENSBTAP00000007029	TMEM92	-33.44	147
chr18_14930_mature	30.2326	7.17769	2.07451	0.0199255	up	31	7	GOAT_ENSBTAP00000007032	GPN3	-16.91	143
chr12_10768_star	78.0195	14.3554	2.44224	3.98452e-06	up	80	14	GOAT_ENSBTAP00000007033	RFXAP	-32.72	161
chr20_16009_mature@@bta-miR-2478	135.559	280.955	-1.05142	0.0263442	down	139	274	GOAT_ENSBTAP00000007036	--	-17.51	148
chr12_10768_star	78.0195	14.3554	2.44224	3.98452e-06	up	80	14	GOAT_ENSBTAP00000007077	XKRX	-25.63	150
chr12_10768_star	78.0195	14.3554	2.44224	3.98452e-06	up	80	14	GOAT_ENSBTAP00000007090	GMFG	-28.27	148
chr12_10768_star	78.0195	14.3554	2.44224	3.98452e-06	up	80	14	GOAT_ENSBTAP00000007108	--	-25.75	153
chr12_10768_star	78.0195	14.3554	2.44224	3.98452e-06	up	80	14	GOAT_ENSBTAP00000007126	PPIL3	-27.47	142
chr12_10768_star	78.0195	14.3554	2.44224	3.98452e-06	up	80	14	GOAT_ENSBTAP00000007129	NLRC5	-32.94	159
chr20_16009_mature@@bta-miR-2478	135.559	280.955	-1.05142	0.0263442	down	139	274	GOAT_ENSBTAP00000007132	KCNC1	-24.33	142
chr12_10768_star	78.0195	14.3554	2.44224	3.98452e-06	up	80	14	GOAT_ENSBTAP00000007132	KCNC1	-33.7	140
chr12_10768_star	78.0195	14.3554	2.44224	3.98452e-06	up	80	14	GOAT_ENSBTAP00000007150	CAPG	-29.24	146
chr12_10768_star	78.0195	14.3554	2.44224	3.98452e-06	up	80	14	GOAT_ENSBTAP00000007164	SLC35D1	-29.68	152
bta-miR-132	61.4404	156.884	-1.35244	0.00289389	down	63	153	GOAT_ENSBTAP00000007175	FGD4	-16.14	145
chr12_10768_star	78.0195	14.3554	2.44224	3.98452e-06	up	80	14	GOAT_ENSBTAP00000007204	LAPTM5	-36.23	142
chr12_10768_star	78.0195	14.3554	2.44224	3.98452e-06	up	80	14	GOAT_ENSBTAP00000007218	WDR36	-25.72	140
chr12_10768_star	78.0195	14.3554	2.44224	3.98452e-06	up	80	14	GOAT_ENSBTAP00000007219	--	-32.85	153
chr20_16009_mature@@bta-miR-2478	135.559	280.955	-1.05142	0.0263442	down	139	274	GOAT_ENSBTAP00000007235	TP53INP2	-17.71	150
chr12_10768_star	78.0195	14.3554	2.44224	3.98452e-06	up	80	14	GOAT_ENSBTAP00000007271	GIPR	-31.61	141
chr12_10768_star	78.0195	14.3554	2.44224	3.98452e-06	up	80	14	GOAT_ENSBTAP00000007272	--	-27.44	150
bta-miR-132	61.4404	156.884	-1.35244	0.00289389	down	63	153	GOAT_ENSBTAP00000007292	HOXB7	-19.14	147
chr12_10768_star	78.0195	14.3554	2.44224	3.98452e-06	up	80	14	GOAT_ENSBTAP00000007295	VCPKMT	-30.7	159
chr12_10768_star	78.0195	14.3554	2.44224	3.98452e-06	up	80	14	GOAT_ENSBTAP00000007307	--	-29.61	149
chr12_10768_star	78.0195	14.3554	2.44224	3.98452e-06	up	80	14	GOAT_ENSBTAP00000007319	FRMPD2	-25.28	149
chr12_10768_star	78.0195	14.3554	2.44224	3.98452e-06	up	80	14	GOAT_ENSBTAP00000007326	CLEC11A	-32.34	170
chr12_10768_star	78.0195	14.3554	2.44224	3.98452e-06	up	80	14	GOAT_ENSBTAP00000007327	RNASEH2C	-41.18	154
chr14_11964_mature	19.5049	0	20	6.11526e-05	up	20	0	GOAT_ENSBTAP00000007333	SZT2	-20.19	168
chr23_18096_mature	72.168	173.29	-1.26376	0.00582929	down	74	169	GOAT_ENSBTAP00000007354	--	-15.33	140
bta-miR-132	61.4404	156.884	-1.35244	0.00289389	down	63	153	GOAT_ENSBTAP00000007362	ERCC6L	-21.91	143
chr12_10768_star	78.0195	14.3554	2.44224	3.98452e-06	up	80	14	GOAT_ENSBTAP00000007362	ERCC6L	-24.2	142
chr12_10768_star	78.0195	14.3554	2.44224	3.98452e-06	up	80	14	GOAT_ENSBTAP00000007371	CEACAM1	-30.81	144
chr12_10768_star	78.0195	14.3554	2.44224	3.98452e-06	up	80	14	GOAT_ENSBTAP00000007391	LITAF	-23.74	150
bta-miR-132	61.4404	156.884	-1.35244	0.00289389	down	63	153	GOAT_ENSBTAP00000007392	SOAT2	-27.95	142
chr12_10768_star	78.0195	14.3554	2.44224	3.98452e-06	up	80	14	GOAT_ENSBTAP00000007441	--	-30.12	148
chr20_16009_mature@@bta-miR-2478	135.559	280.955	-1.05142	0.0263442	down	139	274	GOAT_ENSBTAP00000007454	NEU1	-15.32	144
bta-miR-132	61.4404	156.884	-1.35244	0.00289389	down	63	153	GOAT_ENSBTAP00000007466	UBAC2	-18.76	151
chr12_10768_star	78.0195	14.3554	2.44224	3.98452e-06	up	80	14	GOAT_ENSBTAP00000007470	HSD11B2	-30.44	153
chr20_16009_mature@@bta-miR-2478	135.559	280.955	-1.05142	0.0263442	down	139	274	GOAT_ENSBTAP00000007490	CNGB1	-21.56	167
chr12_10768_star	78.0195	14.3554	2.44224	3.98452e-06	up	80	14	GOAT_ENSBTAP00000007496	--	-27.51	156
chr18_14930_mature	30.2326	7.17769	2.07451	0.0199255	up	31	7	GOAT_ENSBTAP00000007505	FUOM	-18.32	153
chr12_10768_star	78.0195	14.3554	2.44224	3.98452e-06	up	80	14	GOAT_ENSBTAP00000007524	SYTL4	-28.3	148
bta-miR-132	61.4404	156.884	-1.35244	0.00289389	down	63	153	GOAT_ENSBTAP00000007525	IDO2	-17.48	142
chr12_10768_star	78.0195	14.3554	2.44224	3.98452e-06	up	80	14	GOAT_ENSBTAP00000007525	IDO2	-34.37	141
bta-miR-132	61.4404	156.884	-1.35244	0.00289389	down	63	153	GOAT_ENSBTAP00000007538	ATP5G2	-17.57	151
chr14_11964_mature	19.5049	0	20	6.11526e-05	up	20	0	GOAT_ENSBTAP00000007563	PPM1K	-15.33	157
bta-miR-132	61.4404	156.884	-1.35244	0.00289389	down	63	153	GOAT_ENSBTAP00000007563	PPM1K	-19.37	141
bta-miR-132	61.4404	156.884	-1.35244	0.00289389	down	63	153	GOAT_ENSBTAP00000007574	TBC1D4	-19.44	158
chr12_10768_star	78.0195	14.3554	2.44224	3.98452e-06	up	80	14	GOAT_ENSBTAP00000007589	PGM2	-30.67	167
chr20_16009_mature@@bta-miR-2478	135.559	280.955	-1.05142	0.0263442	down	139	274	GOAT_ENSBTAP00000007621	--	-19.78	154
chr20_16009_mature@@bta-miR-2478	135.559	280.955	-1.05142	0.0263442	down	139	274	GOAT_ENSBTAP00000007668	STRN4	-18.78	145
chr12_10768_star	78.0195	14.3554	2.44224	3.98452e-06	up	80	14	GOAT_ENSBTAP00000007668	STRN4	-34.08	173
chr20_16009_mature@@bta-miR-2478	135.559	280.955	-1.05142	0.0263442	down	139	274	GOAT_ENSBTAP00000007681	SCAMP2	-15.19	151
chr12_10768_star	78.0195	14.3554	2.44224	3.98452e-06	up	80	14	GOAT_ENSBTAP00000007690	DLK2	-35.45	162
chr4_3446_mature	112.153	44.0915	1.34689	0.00898861	up	115	43	GOAT_ENSBTAP00000007711	--	-17.47	142
chr18_14930_mature	30.2326	7.17769	2.07451	0.0199255	up	31	7	GOAT_ENSBTAP00000007711	--	-15.62	147
chr12_10768_star	78.0195	14.3554	2.44224	3.98452e-06	up	80	14	GOAT_ENSBTAP00000007735	WDR31	-39.27	167
chr12_10768_star	78.0195	14.3554	2.44224	3.98452e-06	up	80	14	GOAT_ENSBTAP00000007743	ZAP70	-39.75	181
chr12_10768_star	78.0195	14.3554	2.44224	3.98452e-06	up	80	14	GOAT_ENSBTAP00000007756	LRP5	-32.06	144
chr18_14930_mature	30.2326	7.17769	2.07451	0.0199255	up	31	7	GOAT_ENSBTAP00000007760	--	-17.79	147
chr12_10768_star	78.0195	14.3554	2.44224	3.98452e-06	up	80	14	GOAT_ENSBTAP00000007770	SFMBT2	-40.57	143
chr20_16009_mature@@bta-miR-2478	135.559	280.955	-1.05142	0.0263442	down	139	274	GOAT_ENSBTAP00000007781	ABTB2	-20.61	151
chr12_10768_star	78.0195	14.3554	2.44224	3.98452e-06	up	80	14	GOAT_ENSBTAP00000007796	BARHL2	-28.31	172
chr12_10768_star	78.0195	14.3554	2.44224	3.98452e-06	up	80	14	GOAT_ENSBTAP00000007798	PRKAB1	-22.86	144
chr12_10768_star	78.0195	14.3554	2.44224	3.98452e-06	up	80	14	GOAT_ENSBTAP00000007811	CEBPE	-41.1	152
chr12_10768_star	78.0195	14.3554	2.44224	3.98452e-06	up	80	14	GOAT_ENSBTAP00000007819	PTK2B	-24.79	157
bta-miR-132	61.4404	156.884	-1.35244	0.00289389	down	63	153	GOAT_ENSBTAP00000007833	UBR2	-15.01	149
chr12_10768_star	78.0195	14.3554	2.44224	3.98452e-06	up	80	14	GOAT_ENSBTAP00000007836	PRPH2	-38.59	142
chr12_10768_star	78.0195	14.3554	2.44224	3.98452e-06	up	80	14	GOAT_ENSBTAP00000007840	OARD1	-37.85	189
chr12_10768_star	78.0195	14.3554	2.44224	3.98452e-06	up	80	14	GOAT_ENSBTAP00000007841	HSD17B7	-32.23	161
chr12_10768_star	78.0195	14.3554	2.44224	3.98452e-06	up	80	14	GOAT_ENSBTAP00000007845	PIK3R5	-42.76	159
bta-miR-132	61.4404	156.884	-1.35244	0.00289389	down	63	153	GOAT_ENSBTAP00000007877	FSD1	-17.69	151
chr12_10768_star	78.0195	14.3554	2.44224	3.98452e-06	up	80	14	GOAT_ENSBTAP00000007896	STAB2	-31.05	157
chr20_16009_mature@@bta-miR-2478	135.559	280.955	-1.05142	0.0263442	down	139	274	GOAT_ENSBTAP00000007911	CEP250	-15.1	144
chr12_10768_star	78.0195	14.3554	2.44224	3.98452e-06	up	80	14	GOAT_ENSBTAP00000007924-D4	--	-27.91	143
chr18_14930_mature	30.2326	7.17769	2.07451	0.0199255	up	31	7	GOAT_ENSBTAP00000007934	C10orf128	-17.54	151
chr20_16009_mature@@bta-miR-2478	135.559	280.955	-1.05142	0.0263442	down	139	274	GOAT_ENSBTAP00000007934	C10orf128	-22.81	141
chr20_16009_mature@@bta-miR-2478	135.559	280.955	-1.05142	0.0263442	down	139	274	GOAT_ENSBTAP00000007950	NMT1	-20.71	156
chr12_10768_star	78.0195	14.3554	2.44224	3.98452e-06	up	80	14	GOAT_ENSBTAP00000007959	TSN	-32.09	150
chr12_10768_star	78.0195	14.3554	2.44224	3.98452e-06	up	80	14	GOAT_ENSBTAP00000007976	CTTN	-30.1	166
chr12_10768_star	78.0195	14.3554	2.44224	3.98452e-06	up	80	14	GOAT_ENSBTAP00000007981	PODNL1	-31.05	154
chr20_16009_mature@@bta-miR-2478	135.559	280.955	-1.05142	0.0263442	down	139	274	GOAT_ENSBTAP00000007982	SUCLG1	-16.06	147
bta-miR-132	61.4404	156.884	-1.35244	0.00289389	down	63	153	GOAT_ENSBTAP00000007986	RTBDN	-25.87	141
bta-miR-132	61.4404	156.884	-1.35244	0.00289389	down	63	153	GOAT_ENSBTAP00000007993	DNASE2	-16.17	146
chr20_16009_mature@@bta-miR-2478	135.559	280.955	-1.05142	0.0263442	down	139	274	GOAT_ENSBTAP00000008020	XRCC6	-15.66	143
chr23_18096_mature	72.168	173.29	-1.26376	0.00582929	down	74	169	GOAT_ENSBTAP00000008039	--	-17.2	147
chr12_10768_star	78.0195	14.3554	2.44224	3.98452e-06	up	80	14	GOAT_ENSBTAP00000008069	DENND3	-31.94	145
bta-miR-132	61.4404	156.884	-1.35244	0.00289389	down	63	153	GOAT_ENSBTAP00000008088	GPR149	-24.63	145
chr12_10768_star	78.0195	14.3554	2.44224	3.98452e-06	up	80	14	GOAT_ENSBTAP00000008093	MRPS9	-32.97	147
chr20_16009_mature@@bta-miR-2478	135.559	280.955	-1.05142	0.0263442	down	139	274	GOAT_ENSBTAP00000008101	SUOX	-23.34	145
chr12_10768_star	78.0195	14.3554	2.44224	3.98452e-06	up	80	14	GOAT_ENSBTAP00000008101	SUOX	-27.35	149
chr14_11964_mature	19.5049	0	20	6.11526e-05	up	20	0	GOAT_ENSBTAP00000008111	RBM45	-18.99	145
chr12_10768_star	78.0195	14.3554	2.44224	3.98452e-06	up	80	14	GOAT_ENSBTAP00000008115	--	-29.48	150
chr12_10768_star	78.0195	14.3554	2.44224	3.98452e-06	up	80	14	GOAT_ENSBTAP00000008130	MFAP4	-41.86	167
chr14_11964_mature	19.5049	0	20	6.11526e-05	up	20	0	GOAT_ENSBTAP00000008144	DTWD1	-15.68	165
chr12_10768_star	78.0195	14.3554	2.44224	3.98452e-06	up	80	14	GOAT_ENSBTAP00000008153	ADCY7	-31.12	150
chr12_10768_star	78.0195	14.3554	2.44224	3.98452e-06	up	80	14	GOAT_ENSBTAP00000008154	EXT1	-23.91	141
chr12_10768_star	78.0195	14.3554	2.44224	3.98452e-06	up	80	14	GOAT_ENSBTAP00000008159	LOXL2	-25.53	143
chr12_10768_star	78.0195	14.3554	2.44224	3.98452e-06	up	80	14	GOAT_ENSBTAP00000008171	THEMIS2	-31.99	141
chr20_16009_mature@@bta-miR-2478	135.559	280.955	-1.05142	0.0263442	down	139	274	GOAT_ENSBTAP00000008184	NPR1	-19.46	143
chr20_16009_mature@@bta-miR-2478	135.559	280.955	-1.05142	0.0263442	down	139	274	GOAT_ENSBTAP00000008190	TLR4	-16.23	140
chr12_10768_star	78.0195	14.3554	2.44224	3.98452e-06	up	80	14	GOAT_ENSBTAP00000008190	TLR4	-32.09	173
bta-miR-132	61.4404	156.884	-1.35244	0.00289389	down	63	153	GOAT_ENSBTAP00000008192	GCNT7	-16.16	154
chr14_11964_mature	19.5049	0	20	6.11526e-05	up	20	0	GOAT_ENSBTAP00000008209	MDM4	-18.59	149
chr20_16009_mature@@bta-miR-2478	135.559	280.955	-1.05142	0.0263442	down	139	274	GOAT_ENSBTAP00000008215	KIAA1614	-21.01	157
chr12_10768_star	78.0195	14.3554	2.44224	3.98452e-06	up	80	14	GOAT_ENSBTAP00000008222	--	-25.75	163
chr12_10768_star	78.0195	14.3554	2.44224	3.98452e-06	up	80	14	GOAT_ENSBTAP00000008225	--	-33.77	146
chr12_10768_star	78.0195	14.3554	2.44224	3.98452e-06	up	80	14	GOAT_ENSBTAP00000008236	ENGASE	-29.8	158
chr20_16009_mature@@bta-miR-2478	135.559	280.955	-1.05142	0.0263442	down	139	274	GOAT_ENSBTAP00000008243	--	-16.55	159
chr12_10768_star	78.0195	14.3554	2.44224	3.98452e-06	up	80	14	GOAT_ENSBTAP00000008246	POU2AF1	-38.35	159
chr12_10768_star	78.0195	14.3554	2.44224	3.98452e-06	up	80	14	GOAT_ENSBTAP00000008272	HSD17B11	-30.46	156
chr12_10768_star	78.0195	14.3554	2.44224	3.98452e-06	up	80	14	GOAT_ENSBTAP00000008277-D9	--	-26.96	141
chr14_11964_mature	19.5049	0	20	6.11526e-05	up	20	0	GOAT_ENSBTAP00000008284	OR6C76	-15.1	144
chr12_10768_star	78.0195	14.3554	2.44224	3.98452e-06	up	80	14	GOAT_ENSBTAP00000008296	SNX9	-31.34	143
chr12_10768_star	78.0195	14.3554	2.44224	3.98452e-06	up	80	14	GOAT_ENSBTAP00000008329	TXNL4B	-25.36	141
chr12_10768_star	78.0195	14.3554	2.44224	3.98452e-06	up	80	14	GOAT_ENSBTAP00000008333	UTP4	-28.38	151
bta-miR-132	61.4404	156.884	-1.35244	0.00289389	down	63	153	GOAT_ENSBTAP00000008346	--	-19.37	155
bta-miR-132	61.4404	156.884	-1.35244	0.00289389	down	63	153	GOAT_ENSBTAP00000008352	CHMP4A	-19.68	147
bta-miR-132	61.4404	156.884	-1.35244	0.00289389	down	63	153	GOAT_ENSBTAP00000008357	CTGF	-15.12	158
chr12_10768_star	78.0195	14.3554	2.44224	3.98452e-06	up	80	14	GOAT_ENSBTAP00000008357	CTGF	-27.36	146
chr20_16009_mature@@bta-miR-2478	135.559	280.955	-1.05142	0.0263442	down	139	274	GOAT_ENSBTAP00000008367	RIPK1	-17.5	152
chr12_10768_star	78.0195	14.3554	2.44224	3.98452e-06	up	80	14	GOAT_ENSBTAP00000008368	BPHL	-32.96	164
chr20_16009_mature@@bta-miR-2478	135.559	280.955	-1.05142	0.0263442	down	139	274	GOAT_ENSBTAP00000008370	--	-19.77	140
chr20_16009_mature@@bta-miR-2478	135.559	280.955	-1.05142	0.0263442	down	139	274	GOAT_ENSBTAP00000008370-D2	--	-19.77	140
bta-miR-132	61.4404	156.884	-1.35244	0.00289389	down	63	153	GOAT_ENSBTAP00000008380	TSNAXIP1	-15.65	145
chr12_10768_star	78.0195	14.3554	2.44224	3.98452e-06	up	80	14	GOAT_ENSBTAP00000008380	TSNAXIP1	-39.19	148
chr23_18096_mature	72.168	173.29	-1.26376	0.00582929	down	74	169	GOAT_ENSBTAP00000008385	TTC7B	-15.27	147
chr12_10768_star	78.0195	14.3554	2.44224	3.98452e-06	up	80	14	GOAT_ENSBTAP00000008455	ACSM3	-27.17	140
chr12_10768_star	78.0195	14.3554	2.44224	3.98452e-06	up	80	14	GOAT_ENSBTAP00000008483	TTBK2	-35.15	165
chr12_10768_star	78.0195	14.3554	2.44224	3.98452e-06	up	80	14	GOAT_ENSBTAP00000008486	OSBPL11	-28.41	145
chr18_14930_mature	30.2326	7.17769	2.07451	0.0199255	up	31	7	GOAT_ENSBTAP00000008492	C9orf64	-17.39	149
bta-miR-132	61.4404	156.884	-1.35244	0.00289389	down	63	153	GOAT_ENSBTAP00000008498	PTCD3	-25.53	155
chr12_10768_star	78.0195	14.3554	2.44224	3.98452e-06	up	80	14	GOAT_ENSBTAP00000008498	PTCD3	-32.72	140
chr12_10768_star	78.0195	14.3554	2.44224	3.98452e-06	up	80	14	GOAT_ENSBTAP00000008507	CLP1	-28.83	153
chr12_10768_star	78.0195	14.3554	2.44224	3.98452e-06	up	80	14	GOAT_ENSBTAP00000008510	--	-30.69	181
chr12_10768_star	78.0195	14.3554	2.44224	3.98452e-06	up	80	14	GOAT_ENSBTAP00000008523	S100A9	-33.64	154
bta-miR-132	61.4404	156.884	-1.35244	0.00289389	down	63	153	GOAT_ENSBTAP00000008535	MTF1	-23.46	144
chr12_10768_star	78.0195	14.3554	2.44224	3.98452e-06	up	80	14	GOAT_ENSBTAP00000008602	--	-27.62	175
chr20_16009_mature@@bta-miR-2478	135.559	280.955	-1.05142	0.0263442	down	139	274	GOAT_ENSBTAP00000008609	HDGF	-17.55	148
chr12_10768_star	78.0195	14.3554	2.44224	3.98452e-06	up	80	14	GOAT_ENSBTAP00000008609	HDGF	-34.14	145
chr20_16009_mature@@bta-miR-2478	135.559	280.955	-1.05142	0.0263442	down	139	274	GOAT_ENSBTAP00000008631	SEC22C	-16.34	142
bta-miR-132	61.4404	156.884	-1.35244	0.00289389	down	63	153	GOAT_ENSBTAP00000008631	SEC22C	-19.9	146
chr20_16009_mature@@bta-miR-2478	135.559	280.955	-1.05142	0.0263442	down	139	274	GOAT_ENSBTAP00000008640	SPEF1	-15.46	143
bta-miR-132	61.4404	156.884	-1.35244	0.00289389	down	63	153	GOAT_ENSBTAP00000008651	CBY1	-22.89	140
chr12_10768_star	78.0195	14.3554	2.44224	3.98452e-06	up	80	14	GOAT_ENSBTAP00000008660	ANKS3	-30.81	141
chr12_10768_star	78.0195	14.3554	2.44224	3.98452e-06	up	80	14	GOAT_ENSBTAP00000008681	METTL17	-29.5	165
chr12_10768_star	78.0195	14.3554	2.44224	3.98452e-06	up	80	14	GOAT_ENSBTAP00000008725	C4orf19	-33.24	141
chr12_10768_star	78.0195	14.3554	2.44224	3.98452e-06	up	80	14	GOAT_ENSBTAP00000008726	SPCS2	-27.07	147
chr12_10768_star	78.0195	14.3554	2.44224	3.98452e-06	up	80	14	GOAT_ENSBTAP00000008736-D2	ZNF668	-24.07	143
chr20_16009_mature@@bta-miR-2478	135.559	280.955	-1.05142	0.0263442	down	139	274	GOAT_ENSBTAP00000008751	CYTH1	-16.83	146
chr20_16009_mature@@bta-miR-2478	135.559	280.955	-1.05142	0.0263442	down	139	274	GOAT_ENSBTAP00000008754	ERP29	-16.82	146
chr12_10768_star	78.0195	14.3554	2.44224	3.98452e-06	up	80	14	GOAT_ENSBTAP00000008809	EIF3E	-25.55	140
chr20_16009_mature@@bta-miR-2478	135.559	280.955	-1.05142	0.0263442	down	139	274	GOAT_ENSBTAP00000008819	NPPA	-19.29	154
chr12_10768_star	78.0195	14.3554	2.44224	3.98452e-06	up	80	14	GOAT_ENSBTAP00000008828	ZDHHC6	-29.68	145
chr20_16009_mature@@bta-miR-2478	135.559	280.955	-1.05142	0.0263442	down	139	274	GOAT_ENSBTAP00000008832	--	-15.9	145
chr12_10768_star	78.0195	14.3554	2.44224	3.98452e-06	up	80	14	GOAT_ENSBTAP00000008833	PTGS1	-30.19	144
chr20_16009_mature@@bta-miR-2478	135.559	280.955	-1.05142	0.0263442	down	139	274	GOAT_ENSBTAP00000008839	FGF16	-16.11	154
chr12_10768_star	78.0195	14.3554	2.44224	3.98452e-06	up	80	14	GOAT_ENSBTAP00000008884	C11orf58	-33.65	146
chr12_10768_star	78.0195	14.3554	2.44224	3.98452e-06	up	80	14	GOAT_ENSBTAP00000008936	--	-30.98	153
chr12_10768_star	78.0195	14.3554	2.44224	3.98452e-06	up	80	14	GOAT_ENSBTAP00000008940	FGF23	-35.1	143
chr12_10768_star	78.0195	14.3554	2.44224	3.98452e-06	up	80	14	GOAT_ENSBTAP00000008948	KRT17	-31.37	152
bta-miR-132	61.4404	156.884	-1.35244	0.00289389	down	63	153	GOAT_ENSBTAP00000008949	--	-20.77	159
bta-miR-132	61.4404	156.884	-1.35244	0.00289389	down	63	153	GOAT_ENSBTAP00000008984	JOSD2	-18	157
bta-miR-132	61.4404	156.884	-1.35244	0.00289389	down	63	153	GOAT_ENSBTAP00000009016	--	-18.57	151
chr20_16009_mature@@bta-miR-2478	135.559	280.955	-1.05142	0.0263442	down	139	274	GOAT_ENSBTAP00000009063	--	-15.28	150
chr12_10768_star	78.0195	14.3554	2.44224	3.98452e-06	up	80	14	GOAT_ENSBTAP00000009063	--	-29.71	156
chr18_14930_mature	30.2326	7.17769	2.07451	0.0199255	up	31	7	GOAT_ENSBTAP00000009073	ASRGL1	-20.42	150
chr12_10768_star	78.0195	14.3554	2.44224	3.98452e-06	up	80	14	GOAT_ENSBTAP00000009083	PIK3CB	-32.45	145
bta-miR-132	61.4404	156.884	-1.35244	0.00289389	down	63	153	GOAT_ENSBTAP00000009087	ABCF3	-27.35	151
chr12_10768_star	78.0195	14.3554	2.44224	3.98452e-06	up	80	14	GOAT_ENSBTAP00000009091	CCDC33	-30.37	151
chr12_10768_star	78.0195	14.3554	2.44224	3.98452e-06	up	80	14	GOAT_ENSBTAP00000009098	ABCF1	-33.64	148
bta-miR-132	61.4404	156.884	-1.35244	0.00289389	down	63	153	GOAT_ENSBTAP00000009113	--	-17.89	154
chr12_10768_star	78.0195	14.3554	2.44224	3.98452e-06	up	80	14	GOAT_ENSBTAP00000009123	GARNL3	-25.69	155
bta-miR-132	61.4404	156.884	-1.35244	0.00289389	down	63	153	GOAT_ENSBTAP00000009131	FGD3	-18.11	142
chr20_16009_mature@@bta-miR-2478	135.559	280.955	-1.05142	0.0263442	down	139	274	GOAT_ENSBTAP00000009176	--	-16.39	143
chr23_18096_mature	72.168	173.29	-1.26376	0.00582929	down	74	169	GOAT_ENSBTAP00000009183	M1AP	-19.96	150
chr12_10768_star	78.0195	14.3554	2.44224	3.98452e-06	up	80	14	GOAT_ENSBTAP00000009187	MYRF	-46.25	179
bta-miR-132	61.4404	156.884	-1.35244	0.00289389	down	63	153	GOAT_ENSBTAP00000009229	TOM1L1	-15.64	157
chr20_16009_mature@@bta-miR-2478	135.559	280.955	-1.05142	0.0263442	down	139	274	GOAT_ENSBTAP00000009250	OXSM	-20.97	147
chr12_10768_star	78.0195	14.3554	2.44224	3.98452e-06	up	80	14	GOAT_ENSBTAP00000009250	OXSM	-33.48	157
bta-miR-132	61.4404	156.884	-1.35244	0.00289389	down	63	153	GOAT_ENSBTAP00000009260	--	-15.44	150
chr12_10768_star	78.0195	14.3554	2.44224	3.98452e-06	up	80	14	GOAT_ENSBTAP00000009260	--	-35.97	148
chr12_10768_star	78.0195	14.3554	2.44224	3.98452e-06	up	80	14	GOAT_ENSBTAP00000009271	BDKRB1	-39.62	162
chr12_10768_star	78.0195	14.3554	2.44224	3.98452e-06	up	80	14	GOAT_ENSBTAP00000009286	GPHA2	-35.17	144
bta-miR-132	61.4404	156.884	-1.35244	0.00289389	down	63	153	GOAT_ENSBTAP00000009343	--	-20.63	146
bta-miR-132	61.4404	156.884	-1.35244	0.00289389	down	63	153	GOAT_ENSBTAP00000009355	RCOR3	-19.56	150
bta-miR-132	61.4404	156.884	-1.35244	0.00289389	down	63	153	GOAT_ENSBTAP00000009395	WSB2	-16.7	148
chr12_10768_star	78.0195	14.3554	2.44224	3.98452e-06	up	80	14	GOAT_ENSBTAP00000009403	KRT82	-33.55	154
chr12_10768_star	78.0195	14.3554	2.44224	3.98452e-06	up	80	14	GOAT_ENSBTAP00000009477	STT3A	-36.22	154
chr20_16009_mature@@bta-miR-2478	135.559	280.955	-1.05142	0.0263442	down	139	274	GOAT_ENSBTAP00000009487	ELL2	-15.21	145
chr12_10768_star	78.0195	14.3554	2.44224	3.98452e-06	up	80	14	GOAT_ENSBTAP00000009487	ELL2	-33.82	144
chr12_10768_star	78.0195	14.3554	2.44224	3.98452e-06	up	80	14	GOAT_ENSBTAP00000009513	WDR25	-33.62	142
chr20_16009_mature@@bta-miR-2478	135.559	280.955	-1.05142	0.0263442	down	139	274	GOAT_ENSBTAP00000009542	TSPAN33	-20.76	144
chr12_10768_star	78.0195	14.3554	2.44224	3.98452e-06	up	80	14	GOAT_ENSBTAP00000009542	TSPAN33	-34.67	152
chr20_16009_mature@@bta-miR-2478	135.559	280.955	-1.05142	0.0263442	down	139	274	GOAT_ENSBTAP00000009556	DDX55	-21.14	140
chr20_16009_mature@@bta-miR-2478	135.559	280.955	-1.05142	0.0263442	down	139	274	GOAT_ENSBTAP00000009575	SEMA6C	-17.64	151
chr12_10768_star	78.0195	14.3554	2.44224	3.98452e-06	up	80	14	GOAT_ENSBTAP00000009611	RAB3C	-38.84	150
chr12_10768_star	78.0195	14.3554	2.44224	3.98452e-06	up	80	14	GOAT_ENSBTAP00000009665	COMMD4	-31.42	152
chr18_14930_mature	30.2326	7.17769	2.07451	0.0199255	up	31	7	GOAT_ENSBTAP00000009681	TMEM43	-15.09	145
chr12_10768_star	78.0195	14.3554	2.44224	3.98452e-06	up	80	14	GOAT_ENSBTAP00000009686	--	-30.21	158
chr12_10768_star	78.0195	14.3554	2.44224	3.98452e-06	up	80	14	GOAT_ENSBTAP00000009697	--	-28.39	148
chr12_10768_star	78.0195	14.3554	2.44224	3.98452e-06	up	80	14	GOAT_ENSBTAP00000009736	SLC7A3	-25.83	146
chr12_10768_star	78.0195	14.3554	2.44224	3.98452e-06	up	80	14	GOAT_ENSBTAP00000009761	LIF	-37.69	161
bta-miR-132	61.4404	156.884	-1.35244	0.00289389	down	63	153	GOAT_ENSBTAP00000009785	SEC23IP	-17.05	148
bta-miR-132	61.4404	156.884	-1.35244	0.00289389	down	63	153	GOAT_ENSBTAP00000009797	--	-15.16	152
chr14_11964_mature	19.5049	0	20	6.11526e-05	up	20	0	GOAT_ENSBTAP00000009837	CCDC90B	-16.17	156
chr12_10768_star	78.0195	14.3554	2.44224	3.98452e-06	up	80	14	GOAT_ENSBTAP00000009840	MUM1	-38.82	149
chr20_16009_mature@@bta-miR-2478	135.559	280.955	-1.05142	0.0263442	down	139	274	GOAT_ENSBTAP00000009867	--	-20.41	149
chr12_10768_star	78.0195	14.3554	2.44224	3.98452e-06	up	80	14	GOAT_ENSBTAP00000009870	--	-29.66	168
bta-miR-132	61.4404	156.884	-1.35244	0.00289389	down	63	153	GOAT_ENSBTAP00000009878	CACNG7	-21.63	146
chr12_10768_star	78.0195	14.3554	2.44224	3.98452e-06	up	80	14	GOAT_ENSBTAP00000009885	PXMP2	-32.31	167
chr20_16009_mature@@bta-miR-2478	135.559	280.955	-1.05142	0.0263442	down	139	274	GOAT_ENSBTAP00000009911	NCF4	-19.84	140
chr12_10768_star	78.0195	14.3554	2.44224	3.98452e-06	up	80	14	GOAT_ENSBTAP00000009911	NCF4	-36.73	168
bta-miR-132	61.4404	156.884	-1.35244	0.00289389	down	63	153	GOAT_ENSBTAP00000009921	PEX19	-17.02	159
chr12_10768_star	78.0195	14.3554	2.44224	3.98452e-06	up	80	14	GOAT_ENSBTAP00000009942	DYRK4	-29.97	142
chr12_10768_star	78.0195	14.3554	2.44224	3.98452e-06	up	80	14	GOAT_ENSBTAP00000009944	IL9R	-40.2	177
bta-miR-132	61.4404	156.884	-1.35244	0.00289389	down	63	153	GOAT_ENSBTAP00000009950	URI1	-17.66	150
bta-miR-132	61.4404	156.884	-1.35244	0.00289389	down	63	153	GOAT_ENSBTAP00000009957	TMX3	-18.55	150
chr12_10768_star	78.0195	14.3554	2.44224	3.98452e-06	up	80	14	GOAT_ENSBTAP00000009957	TMX3	-26.29	168
bta-miR-132	61.4404	156.884	-1.35244	0.00289389	down	63	153	GOAT_ENSBTAP00000009960	TNFRSF11A	-20.8	143
chr12_10768_star	78.0195	14.3554	2.44224	3.98452e-06	up	80	14	GOAT_ENSBTAP00000009960	TNFRSF11A	-25.99	145
chr12_10768_star	78.0195	14.3554	2.44224	3.98452e-06	up	80	14	GOAT_ENSBTAP00000009974	ADORA2B	-30.92	160
chr12_10768_star	78.0195	14.3554	2.44224	3.98452e-06	up	80	14	GOAT_ENSBTAP00000010002	BMT2	-26.42	162
chr12_10768_star	78.0195	14.3554	2.44224	3.98452e-06	up	80	14	GOAT_ENSBTAP00000010004	ITFG2	-32.31	148
bta-miR-132	61.4404	156.884	-1.35244	0.00289389	down	63	153	GOAT_ENSBTAP00000010006	NRIP2	-20.56	141
bta-miR-132	61.4404	156.884	-1.35244	0.00289389	down	63	153	GOAT_ENSBTAP00000010047	PIF1	-19.16	141
chr12_10768_star	78.0195	14.3554	2.44224	3.98452e-06	up	80	14	GOAT_ENSBTAP00000010077	CTNNBL1	-32.88	164
chr12_10768_star	78.0195	14.3554	2.44224	3.98452e-06	up	80	14	GOAT_ENSBTAP00000010081	MYO1F	-30.24	142
chr20_16009_mature@@bta-miR-2478	135.559	280.955	-1.05142	0.0263442	down	139	274	GOAT_ENSBTAP00000010089	AGPAT4	-20.95	147
chr12_10768_star	78.0195	14.3554	2.44224	3.98452e-06	up	80	14	GOAT_ENSBTAP00000010092	ARHGAP27	-31.42	150
chr20_16009_mature@@bta-miR-2478	135.559	280.955	-1.05142	0.0263442	down	139	274	GOAT_ENSBTAP00000010103	DHFR	-17.88	154
chr20_16009_mature@@bta-miR-2478	135.559	280.955	-1.05142	0.0263442	down	139	274	GOAT_ENSBTAP00000010124	TMEM59L	-17.61	140
chr12_10768_star	78.0195	14.3554	2.44224	3.98452e-06	up	80	14	GOAT_ENSBTAP00000010124	TMEM59L	-45.86	162
chr20_16009_mature@@bta-miR-2478	135.559	280.955	-1.05142	0.0263442	down	139	274	GOAT_ENSBTAP00000010125-D2	PIFO	-17.3	147
bta-miR-132	61.4404	156.884	-1.35244	0.00289389	down	63	153	GOAT_ENSBTAP00000010125-D2	PIFO	-21.57	141
chr12_10768_star	78.0195	14.3554	2.44224	3.98452e-06	up	80	14	GOAT_ENSBTAP00000010141	SEC22B	-31.29	170
chr12_10768_star	78.0195	14.3554	2.44224	3.98452e-06	up	80	14	GOAT_ENSBTAP00000010164	--	-38.94	185
chr20_16009_mature@@bta-miR-2478	135.559	280.955	-1.05142	0.0263442	down	139	274	GOAT_ENSBTAP00000010178	MDK	-20.94	151
bta-miR-132	61.4404	156.884	-1.35244	0.00289389	down	63	153	GOAT_ENSBTAP00000010178	MDK	-17.62	155
chr12_10768_star	78.0195	14.3554	2.44224	3.98452e-06	up	80	14	GOAT_ENSBTAP00000010179	CRLF1	-24.82	140
chr20_16009_mature@@bta-miR-2478	135.559	280.955	-1.05142	0.0263442	down	139	274	GOAT_ENSBTAP00000010191	TONSL	-15.2	146
chr20_16009_mature@@bta-miR-2478	135.559	280.955	-1.05142	0.0263442	down	139	274	GOAT_ENSBTAP00000010196	--	-19.06	140
chr20_16009_mature@@bta-miR-2478	135.559	280.955	-1.05142	0.0263442	down	139	274	GOAT_ENSBTAP00000010202	ZBTB5	-15.35	140
chr20_16009_mature@@bta-miR-2478	135.559	280.955	-1.05142	0.0263442	down	139	274	GOAT_ENSBTAP00000010206	SLC1A4	-16.02	140
chr20_16009_mature@@bta-miR-2478	135.559	280.955	-1.05142	0.0263442	down	139	274	GOAT_ENSBTAP00000010212	CDK5	-20.18	147
bta-miR-132	61.4404	156.884	-1.35244	0.00289389	down	63	153	GOAT_ENSBTAP00000010214	KCNS2	-21.15	143
chr20_16009_mature@@bta-miR-2478	135.559	280.955	-1.05142	0.0263442	down	139	274	GOAT_ENSBTAP00000010233	TRPM1	-18.82	147
chr12_10768_star	78.0195	14.3554	2.44224	3.98452e-06	up	80	14	GOAT_ENSBTAP00000010234	--	-29.22	160
chr12_10768_star	78.0195	14.3554	2.44224	3.98452e-06	up	80	14	GOAT_ENSBTAP00000010259-D2	DGAT2L6	-32.49	155
bta-miR-132	61.4404	156.884	-1.35244	0.00289389	down	63	153	GOAT_ENSBTAP00000010271	PPP1R36	-19.09	162
chr12_10768_star	78.0195	14.3554	2.44224	3.98452e-06	up	80	14	GOAT_ENSBTAP00000010281	POFUT2	-37.66	167
chr20_16009_mature@@bta-miR-2478	135.559	280.955	-1.05142	0.0263442	down	139	274	GOAT_ENSBTAP00000010289	NPHS1	-18.96	163
chr12_10768_star	78.0195	14.3554	2.44224	3.98452e-06	up	80	14	GOAT_ENSBTAP00000010289	NPHS1	-29.26	144
chr20_16009_mature@@bta-miR-2478	135.559	280.955	-1.05142	0.0263442	down	139	274	GOAT_ENSBTAP00000010292	--	-21.06	147
chr12_10768_star	78.0195	14.3554	2.44224	3.98452e-06	up	80	14	GOAT_ENSBTAP00000010318	ITIH1	-29.78	148
chr12_10768_star	78.0195	14.3554	2.44224	3.98452e-06	up	80	14	GOAT_ENSBTAP00000010340	ASPM	-31.3	159
bta-miR-132	61.4404	156.884	-1.35244	0.00289389	down	63	153	GOAT_ENSBTAP00000010355	SNX12	-21.63	149
chr20_16009_mature@@bta-miR-2478	135.559	280.955	-1.05142	0.0263442	down	139	274	GOAT_ENSBTAP00000010364	RAB40C	-16.5	143
chr12_10768_star	78.0195	14.3554	2.44224	3.98452e-06	up	80	14	GOAT_ENSBTAP00000010364	RAB40C	-31.99	172
chr20_16009_mature@@bta-miR-2478	135.559	280.955	-1.05142	0.0263442	down	139	274	GOAT_ENSBTAP00000010365	SRRM3	-18.46	140
chr12_10768_star	78.0195	14.3554	2.44224	3.98452e-06	up	80	14	GOAT_ENSBTAP00000010386	POMC	-34.2	158
chr12_10768_star	78.0195	14.3554	2.44224	3.98452e-06	up	80	14	GOAT_ENSBTAP00000010390	ADGRE1	-29.97	152
chr12_10768_star	78.0195	14.3554	2.44224	3.98452e-06	up	80	14	GOAT_ENSBTAP00000010424	NCOA6	-34.96	154
chr23_18096_mature	72.168	173.29	-1.26376	0.00582929	down	74	169	GOAT_ENSBTAP00000010485	ALDH8A1	-16.37	148
bta-miR-132	61.4404	156.884	-1.35244	0.00289389	down	63	153	GOAT_ENSBTAP00000010501	FUT9	-18.04	155
chr12_10768_star	78.0195	14.3554	2.44224	3.98452e-06	up	80	14	GOAT_ENSBTAP00000010501	FUT9	-24.22	153
chr12_10768_star	78.0195	14.3554	2.44224	3.98452e-06	up	80	14	GOAT_ENSBTAP00000010504	EPYC	-24.85	152
chr20_16009_mature@@bta-miR-2478	135.559	280.955	-1.05142	0.0263442	down	139	274	GOAT_ENSBTAP00000010513	HTR6	-21.47	140
chr12_10768_star	78.0195	14.3554	2.44224	3.98452e-06	up	80	14	GOAT_ENSBTAP00000010531	PLD6	-30.47	155
chr12_10768_star	78.0195	14.3554	2.44224	3.98452e-06	up	80	14	GOAT_ENSBTAP00000010532	--	-37.46	142
chr12_10768_star	78.0195	14.3554	2.44224	3.98452e-06	up	80	14	GOAT_ENSBTAP00000010553	UBE3C	-31.8	143
bta-miR-132	61.4404	156.884	-1.35244	0.00289389	down	63	153	GOAT_ENSBTAP00000010565	--	-18.25	142
chr12_10768_star	78.0195	14.3554	2.44224	3.98452e-06	up	80	14	GOAT_ENSBTAP00000010565	--	-25.97	143
chr20_16009_mature@@bta-miR-2478	135.559	280.955	-1.05142	0.0263442	down	139	274	GOAT_ENSBTAP00000010593	--	-20.2	147
bta-miR-132	61.4404	156.884	-1.35244	0.00289389	down	63	153	GOAT_ENSBTAP00000010593	--	-18.7	148
chr12_10768_star	78.0195	14.3554	2.44224	3.98452e-06	up	80	14	GOAT_ENSBTAP00000010593	--	-26.89	140
chr12_10768_star	78.0195	14.3554	2.44224	3.98452e-06	up	80	14	GOAT_ENSBTAP00000010607	VPS37C	-34.51	144
chr18_14930_mature	30.2326	7.17769	2.07451	0.0199255	up	31	7	GOAT_ENSBTAP00000010633	CRISP1	-16.36	150
chr12_10768_star	78.0195	14.3554	2.44224	3.98452e-06	up	80	14	GOAT_ENSBTAP00000010633	CRISP1	-29.39	151
chr12_10768_star	78.0195	14.3554	2.44224	3.98452e-06	up	80	14	GOAT_ENSBTAP00000010646	NACAD	-35.12	158
chr12_10768_star	78.0195	14.3554	2.44224	3.98452e-06	up	80	14	GOAT_ENSBTAP00000010648	ACER1	-36.73	156
chr12_10768_star	78.0195	14.3554	2.44224	3.98452e-06	up	80	14	GOAT_ENSBTAP00000010675	POLDIP2	-34.26	153
chr20_16009_mature@@bta-miR-2478	135.559	280.955	-1.05142	0.0263442	down	139	274	GOAT_ENSBTAP00000010691	RNF115	-18.4	152
bta-miR-132	61.4404	156.884	-1.35244	0.00289389	down	63	153	GOAT_ENSBTAP00000010706	SMPD2	-17.86	147
chr12_10768_star	78.0195	14.3554	2.44224	3.98452e-06	up	80	14	GOAT_ENSBTAP00000010706	SMPD2	-36.45	143
chr20_16009_mature@@bta-miR-2478	135.559	280.955	-1.05142	0.0263442	down	139	274	GOAT_ENSBTAP00000010714	MICAL1	-16.63	145
bta-miR-132	61.4404	156.884	-1.35244	0.00289389	down	63	153	GOAT_ENSBTAP00000010719	LIMD2	-16.34	149
chr20_16009_mature@@bta-miR-2478	135.559	280.955	-1.05142	0.0263442	down	139	274	GOAT_ENSBTAP00000010721	SUN3	-22.31	165
chr12_10768_star	78.0195	14.3554	2.44224	3.98452e-06	up	80	14	GOAT_ENSBTAP00000010730	CLCA1	-41.59	144
bta-miR-132	61.4404	156.884	-1.35244	0.00289389	down	63	153	GOAT_ENSBTAP00000010773	SUMF2	-16.62	159
chr12_10768_star	78.0195	14.3554	2.44224	3.98452e-06	up	80	14	GOAT_ENSBTAP00000010773	SUMF2	-33.33	143
chr12_10768_star	78.0195	14.3554	2.44224	3.98452e-06	up	80	14	GOAT_ENSBTAP00000010778	SWSAP1	-27.19	156
chr12_10768_star	78.0195	14.3554	2.44224	3.98452e-06	up	80	14	GOAT_ENSBTAP00000010780	PHKG1	-29.73	140
chr20_16009_mature@@bta-miR-2478	135.559	280.955	-1.05142	0.0263442	down	139	274	GOAT_ENSBTAP00000010802	RRM2	-16.2	152
chr20_16009_mature@@bta-miR-2478	135.559	280.955	-1.05142	0.0263442	down	139	274	GOAT_ENSBTAP00000010814	NLRC4	-18.45	151
bta-miR-132	61.4404	156.884	-1.35244	0.00289389	down	63	153	GOAT_ENSBTAP00000010815	PAIP2	-19.67	156
chr23_18096_mature	72.168	173.29	-1.26376	0.00582929	down	74	169	GOAT_ENSBTAP00000010834-D64	OR51E2	-18.76	143
chr12_10768_star	78.0195	14.3554	2.44224	3.98452e-06	up	80	14	GOAT_ENSBTAP00000010843	MRPS5	-41.22	167
chr12_10768_star	78.0195	14.3554	2.44224	3.98452e-06	up	80	14	GOAT_ENSBTAP00000010914	KCNJ2	-28.44	140
chr12_10768_star	78.0195	14.3554	2.44224	3.98452e-06	up	80	14	GOAT_ENSBTAP00000010915	ACTL6B	-34.63	152
chr12_10768_star	78.0195	14.3554	2.44224	3.98452e-06	up	80	14	GOAT_ENSBTAP00000010916	EEF1AKMT1	-25.6	140
chr12_10768_star	78.0195	14.3554	2.44224	3.98452e-06	up	80	14	GOAT_ENSBTAP00000010919	IL20RB	-36.05	141
chr12_10768_star	78.0195	14.3554	2.44224	3.98452e-06	up	80	14	GOAT_ENSBTAP00000010928	--	-23.37	140
chr12_10768_star	78.0195	14.3554	2.44224	3.98452e-06	up	80	14	GOAT_ENSBTAP00000010949	SDHB	-34.54	163
bta-miR-132	61.4404	156.884	-1.35244	0.00289389	down	63	153	GOAT_ENSBTAP00000010955	DUSP9	-20.71	152
chr12_10768_star	78.0195	14.3554	2.44224	3.98452e-06	up	80	14	GOAT_ENSBTAP00000010955	DUSP9	-37.64	159
bta-miR-132	61.4404	156.884	-1.35244	0.00289389	down	63	153	GOAT_ENSBTAP00000010967	--	-16.24	145
chr12_10768_star	78.0195	14.3554	2.44224	3.98452e-06	up	80	14	GOAT_ENSBTAP00000010967	--	-31.86	140
chr12_10768_star	78.0195	14.3554	2.44224	3.98452e-06	up	80	14	GOAT_ENSBTAP00000010973	ETV4	-51.59	193
chr12_10768_star	78.0195	14.3554	2.44224	3.98452e-06	up	80	14	GOAT_ENSBTAP00000010976	DHX8	-29.32	141
chr12_10768_star	78.0195	14.3554	2.44224	3.98452e-06	up	80	14	GOAT_ENSBTAP00000010983	--	-31.96	154
chr12_10768_star	78.0195	14.3554	2.44224	3.98452e-06	up	80	14	GOAT_ENSBTAP00000011005	--	-26.88	149
chr12_10768_star	78.0195	14.3554	2.44224	3.98452e-06	up	80	14	GOAT_ENSBTAP00000011015	LIX1L	-28.19	163
chr12_10768_star	78.0195	14.3554	2.44224	3.98452e-06	up	80	14	GOAT_ENSBTAP00000011018	--	-29.95	145
bta-miR-132	61.4404	156.884	-1.35244	0.00289389	down	63	153	GOAT_ENSBTAP00000011047-D2	MYL3	-19.12	148
chr12_10768_star	78.0195	14.3554	2.44224	3.98452e-06	up	80	14	GOAT_ENSBTAP00000011047-D2	MYL3	-39.43	155
chr4_3193_mature	69.2423	25.6346	1.43356	0.0210112	up	71	25	GOAT_ENSBTAP00000011050-D2	ZNF555	-15.74	147
chr12_10768_star	78.0195	14.3554	2.44224	3.98452e-06	up	80	14	GOAT_ENSBTAP00000011067	OVOL2	-33.46	159
bta-miR-132	61.4404	156.884	-1.35244	0.00289389	down	63	153	GOAT_ENSBTAP00000011076	VPS29	-16.1	153
chr14_11964_mature	19.5049	0	20	6.11526e-05	up	20	0	GOAT_ENSBTAP00000011078	BRINP3	-15.35	140
chr12_10768_star	78.0195	14.3554	2.44224	3.98452e-06	up	80	14	GOAT_ENSBTAP00000011080	TIMM22	-33.07	170
chr20_16009_mature@@bta-miR-2478	135.559	280.955	-1.05142	0.0263442	down	139	274	GOAT_ENSBTAP00000011088	UPP1	-18.12	154
bta-miR-132	61.4404	156.884	-1.35244	0.00289389	down	63	153	GOAT_ENSBTAP00000011088	UPP1	-17.6	153
chr12_10768_star	78.0195	14.3554	2.44224	3.98452e-06	up	80	14	GOAT_ENSBTAP00000011106	SOCS3	-35.85	149
bta-miR-132	61.4404	156.884	-1.35244	0.00289389	down	63	153	GOAT_ENSBTAP00000011113	--	-17.76	155
chr4_3446_mature	112.153	44.0915	1.34689	0.00898861	up	115	43	GOAT_ENSBTAP00000011164	CXCL13	-16.49	147
chr18_14930_mature	30.2326	7.17769	2.07451	0.0199255	up	31	7	GOAT_ENSBTAP00000011164	CXCL13	-15.93	142
chr12_10768_star	78.0195	14.3554	2.44224	3.98452e-06	up	80	14	GOAT_ENSBTAP00000011165	--	-27.56	154
chr12_10768_star	78.0195	14.3554	2.44224	3.98452e-06	up	80	14	GOAT_ENSBTAP00000011169	CALCRL	-25.52	157
chr12_10768_star	78.0195	14.3554	2.44224	3.98452e-06	up	80	14	GOAT_ENSBTAP00000011185	VPS37D	-34.21	151
chr12_10768_star	78.0195	14.3554	2.44224	3.98452e-06	up	80	14	GOAT_ENSBTAP00000011189	--	-25.5	159
chr12_10768_star	78.0195	14.3554	2.44224	3.98452e-06	up	80	14	GOAT_ENSBTAP00000011196	AQP3	-31.23	152
bta-miR-132	61.4404	156.884	-1.35244	0.00289389	down	63	153	GOAT_ENSBTAP00000011219	KCNV1	-16.31	145
chr12_10768_star	78.0195	14.3554	2.44224	3.98452e-06	up	80	14	GOAT_ENSBTAP00000011253	FAM219A	-26.86	150
chr12_10768_star	78.0195	14.3554	2.44224	3.98452e-06	up	80	14	GOAT_ENSBTAP00000011275	B4GALNT3	-33.59	145
chr12_10768_star	78.0195	14.3554	2.44224	3.98452e-06	up	80	14	GOAT_ENSBTAP00000011316-D4	--	-30.53	166
chr12_10768_star	78.0195	14.3554	2.44224	3.98452e-06	up	80	14	GOAT_ENSBTAP00000011319	--	-29.32	149
chr12_10768_star	78.0195	14.3554	2.44224	3.98452e-06	up	80	14	GOAT_ENSBTAP00000011333	--	-31.55	141
bta-miR-132	61.4404	156.884	-1.35244	0.00289389	down	63	153	GOAT_ENSBTAP00000011371	PRKAR1A	-17.07	141
chr12_10768_star	78.0195	14.3554	2.44224	3.98452e-06	up	80	14	GOAT_ENSBTAP00000011377	--	-35.91	151
chr20_16009_mature@@bta-miR-2478	135.559	280.955	-1.05142	0.0263442	down	139	274	GOAT_ENSBTAP00000011403	PRDX5	-19.41	140
chr12_10768_star	78.0195	14.3554	2.44224	3.98452e-06	up	80	14	GOAT_ENSBTAP00000011403	PRDX5	-39.73	175
bta-miR-132	61.4404	156.884	-1.35244	0.00289389	down	63	153	GOAT_ENSBTAP00000011420	C11orf52	-15.41	147
chr12_10768_star	78.0195	14.3554	2.44224	3.98452e-06	up	80	14	GOAT_ENSBTAP00000011420	C11orf52	-31.55	171
chr20_16009_mature@@bta-miR-2478	135.559	280.955	-1.05142	0.0263442	down	139	274	GOAT_ENSBTAP00000011457	EFCAB1	-15.16	147
chr12_10768_star	78.0195	14.3554	2.44224	3.98452e-06	up	80	14	GOAT_ENSBTAP00000011475	GPC5	-34.7	145
bta-miR-132	61.4404	156.884	-1.35244	0.00289389	down	63	153	GOAT_ENSBTAP00000011481	--	-17.47	151
chr12_10768_star	78.0195	14.3554	2.44224	3.98452e-06	up	80	14	GOAT_ENSBTAP00000011491	CCBE1	-30.19	158
chr20_16009_mature@@bta-miR-2478	135.559	280.955	-1.05142	0.0263442	down	139	274	GOAT_ENSBTAP00000011533	2016-03-07	-16.79	155
chr12_10768_star	78.0195	14.3554	2.44224	3.98452e-06	up	80	14	GOAT_ENSBTAP00000011533	2016-03-07	-24.39	150
chr20_16009_mature@@bta-miR-2478	135.559	280.955	-1.05142	0.0263442	down	139	274	GOAT_ENSBTAP00000011540	CDC23	-18.3	155
chr23_18096_mature	72.168	173.29	-1.26376	0.00582929	down	74	169	GOAT_ENSBTAP00000011544	SMYD5	-22.4	158
chr20_16009_mature@@bta-miR-2478	135.559	280.955	-1.05142	0.0263442	down	139	274	GOAT_ENSBTAP00000011544	SMYD5	-21.13	142
chr12_10768_star	78.0195	14.3554	2.44224	3.98452e-06	up	80	14	GOAT_ENSBTAP00000011549	--	-34.25	155
chr12_10768_star	78.0195	14.3554	2.44224	3.98452e-06	up	80	14	GOAT_ENSBTAP00000011569	--	-39.24	152
chr12_10768_star	78.0195	14.3554	2.44224	3.98452e-06	up	80	14	GOAT_ENSBTAP00000011586	--	-33.86	165
chr12_10768_star	78.0195	14.3554	2.44224	3.98452e-06	up	80	14	GOAT_ENSBTAP00000011591	DRC3	-32.61	176
chr12_10768_star	78.0195	14.3554	2.44224	3.98452e-06	up	80	14	GOAT_ENSBTAP00000011594	ATPAF2	-33.64	143
bta-miR-132	61.4404	156.884	-1.35244	0.00289389	down	63	153	GOAT_ENSBTAP00000011597	SAAL1	-19.13	151
chr14_11964_mature	19.5049	0	20	6.11526e-05	up	20	0	GOAT_ENSBTAP00000011612	LAMA4	-15.75	151
bta-miR-132	61.4404	156.884	-1.35244	0.00289389	down	63	153	GOAT_ENSBTAP00000011616	BRCA1	-15.24	151
bta-miR-132	61.4404	156.884	-1.35244	0.00289389	down	63	153	GOAT_ENSBTAP00000011619	POLR3F	-16.6	144
chr12_10768_star	78.0195	14.3554	2.44224	3.98452e-06	up	80	14	GOAT_ENSBTAP00000011655	PHLDA1	-30.45	144
chr12_10768_star	78.0195	14.3554	2.44224	3.98452e-06	up	80	14	GOAT_ENSBTAP00000011663	GALR3	-28.28	152
chr12_10768_star	78.0195	14.3554	2.44224	3.98452e-06	up	80	14	GOAT_ENSBTAP00000011667	--	-25.45	158
bta-miR-132	61.4404	156.884	-1.35244	0.00289389	down	63	153	GOAT_ENSBTAP00000011671	TMEM87A	-15.72	145
chr12_10768_star	78.0195	14.3554	2.44224	3.98452e-06	up	80	14	GOAT_ENSBTAP00000011677	CAPN3	-33.95	141
chr12_10768_star	78.0195	14.3554	2.44224	3.98452e-06	up	80	14	GOAT_ENSBTAP00000011681	KCNS1	-29.29	144
chr12_10768_star	78.0195	14.3554	2.44224	3.98452e-06	up	80	14	GOAT_ENSBTAP00000011687	EFCAB9	-27.56	149
bta-miR-132	61.4404	156.884	-1.35244	0.00289389	down	63	153	GOAT_ENSBTAP00000011709	OR52W1	-24.63	142
chr12_10768_star	78.0195	14.3554	2.44224	3.98452e-06	up	80	14	GOAT_ENSBTAP00000011725	PCP2	-41.72	141
chr12_10768_star	78.0195	14.3554	2.44224	3.98452e-06	up	80	14	GOAT_ENSBTAP00000011730	--	-30.22	170
chr20_16009_mature@@bta-miR-2478	135.559	280.955	-1.05142	0.0263442	down	139	274	GOAT_ENSBTAP00000011762	PFDN5	-19.99	140
chr12_10768_star	78.0195	14.3554	2.44224	3.98452e-06	up	80	14	GOAT_ENSBTAP00000011769	NPTX1	-34.3	157
chr23_18096_mature	72.168	173.29	-1.26376	0.00582929	down	74	169	GOAT_ENSBTAP00000011774-D4	ZSCAN12	-15.35	141
chr12_10768_star	78.0195	14.3554	2.44224	3.98452e-06	up	80	14	GOAT_ENSBTAP00000011774-D6	ZSCAN12	-32.07	156
chr12_10768_star	78.0195	14.3554	2.44224	3.98452e-06	up	80	14	GOAT_ENSBTAP00000011783	ALPL	-36.57	143
bta-miR-132	61.4404	156.884	-1.35244	0.00289389	down	63	153	GOAT_ENSBTAP00000011791	--	-18.34	146
chr12_10768_star	78.0195	14.3554	2.44224	3.98452e-06	up	80	14	GOAT_ENSBTAP00000011800	DTD1	-35.34	148
bta-miR-132	61.4404	156.884	-1.35244	0.00289389	down	63	153	GOAT_ENSBTAP00000011818	USP22	-16.47	146
chr20_16009_mature@@bta-miR-2478	135.559	280.955	-1.05142	0.0263442	down	139	274	GOAT_ENSBTAP00000011832	BORCS5	-21.99	159
chr12_10768_star	78.0195	14.3554	2.44224	3.98452e-06	up	80	14	GOAT_ENSBTAP00000011832	BORCS5	-33.9	153
bta-miR-132	61.4404	156.884	-1.35244	0.00289389	down	63	153	GOAT_ENSBTAP00000011840	EIF4ENIF1	-19.13	141
chr12_10768_star	78.0195	14.3554	2.44224	3.98452e-06	up	80	14	GOAT_ENSBTAP00000011882	KCND1	-29.76	142
chr12_10768_star	78.0195	14.3554	2.44224	3.98452e-06	up	80	14	GOAT_ENSBTAP00000011887	--	-42.48	166
bta-miR-132	61.4404	156.884	-1.35244	0.00289389	down	63	153	GOAT_ENSBTAP00000011892	TMEM80	-16.91	149
chr12_10768_star	78.0195	14.3554	2.44224	3.98452e-06	up	80	14	GOAT_ENSBTAP00000011892	TMEM80	-32.77	162
chr20_16009_mature@@bta-miR-2478	135.559	280.955	-1.05142	0.0263442	down	139	274	GOAT_ENSBTAP00000011898	CENPE	-19.22	151
chr12_10768_star	78.0195	14.3554	2.44224	3.98452e-06	up	80	14	GOAT_ENSBTAP00000011913	--	-29.84	153
chr12_10768_star	78.0195	14.3554	2.44224	3.98452e-06	up	80	14	GOAT_ENSBTAP00000011920	YPEL3	-29.21	150
bta-miR-132	61.4404	156.884	-1.35244	0.00289389	down	63	153	GOAT_ENSBTAP00000011924	MMP19	-20.02	146
chr12_10768_star	78.0195	14.3554	2.44224	3.98452e-06	up	80	14	GOAT_ENSBTAP00000011947	CSF2RB	-24.02	144
chr12_10768_star	78.0195	14.3554	2.44224	3.98452e-06	up	80	14	GOAT_ENSBTAP00000011963	SNRPA	-32.19	154
chr12_10768_star	78.0195	14.3554	2.44224	3.98452e-06	up	80	14	GOAT_ENSBTAP00000011978	LOXL1	-32.94	162
chr20_16009_mature@@bta-miR-2478	135.559	280.955	-1.05142	0.0263442	down	139	274	GOAT_ENSBTAP00000011995	PRR14	-18.37	151
chr12_10768_star	78.0195	14.3554	2.44224	3.98452e-06	up	80	14	GOAT_ENSBTAP00000012026	YBX2	-29.61	141
chr12_10768_star	78.0195	14.3554	2.44224	3.98452e-06	up	80	14	GOAT_ENSBTAP00000012052-D2	--	-28.91	143
chr12_10768_star	78.0195	14.3554	2.44224	3.98452e-06	up	80	14	GOAT_ENSBTAP00000012059	SPON1	-33.77	140
chr12_10768_star	78.0195	14.3554	2.44224	3.98452e-06	up	80	14	GOAT_ENSBTAP00000012060	MLXIPL	-34.53	153
chr4_3446_mature	112.153	44.0915	1.34689	0.00898861	up	115	43	GOAT_ENSBTAP00000012063	U2SURP	-23.34	155
chr12_10768_star	78.0195	14.3554	2.44224	3.98452e-06	up	80	14	GOAT_ENSBTAP00000012078	TMEM234	-29.68	145
chr12_10768_star	78.0195	14.3554	2.44224	3.98452e-06	up	80	14	GOAT_ENSBTAP00000012083	SLC15A4	-36.52	169
chr12_10768_star	78.0195	14.3554	2.44224	3.98452e-06	up	80	14	GOAT_ENSBTAP00000012090	HSD17B14	-30.03	143
chr23_18096_mature	72.168	173.29	-1.26376	0.00582929	down	74	169	GOAT_ENSBTAP00000012094	STXBP2	-19.27	150
chr12_10768_star	78.0195	14.3554	2.44224	3.98452e-06	up	80	14	GOAT_ENSBTAP00000012094	STXBP2	-29.05	142
chr20_16009_mature@@bta-miR-2478	135.559	280.955	-1.05142	0.0263442	down	139	274	GOAT_ENSBTAP00000012109	SLC2A4	-20.4	140
bta-miR-132	61.4404	156.884	-1.35244	0.00289389	down	63	153	GOAT_ENSBTAP00000012118	ASB9	-21.37	149
bta-miR-132	61.4404	156.884	-1.35244	0.00289389	down	63	153	GOAT_ENSBTAP00000012137	TCTN1	-18.02	151
chr20_16009_mature@@bta-miR-2478	135.559	280.955	-1.05142	0.0263442	down	139	274	GOAT_ENSBTAP00000012148	WNT10A	-15.9	148
bta-miR-132	61.4404	156.884	-1.35244	0.00289389	down	63	153	GOAT_ENSBTAP00000012161	SRP68	-17.82	154
bta-miR-132	61.4404	156.884	-1.35244	0.00289389	down	63	153	GOAT_ENSBTAP00000012167	NSDHL	-16.33	152
chr20_16009_mature@@bta-miR-2478	135.559	280.955	-1.05142	0.0263442	down	139	274	GOAT_ENSBTAP00000012173	DAGLB	-17.57	151
bta-miR-132	61.4404	156.884	-1.35244	0.00289389	down	63	153	GOAT_ENSBTAP00000012182	PPP2CB	-16.45	151
chr12_10768_star	78.0195	14.3554	2.44224	3.98452e-06	up	80	14	GOAT_ENSBTAP00000012183	DPY30	-25.94	149
chr20_16009_mature@@bta-miR-2478	135.559	280.955	-1.05142	0.0263442	down	139	274	GOAT_ENSBTAP00000012208	CD226	-21.87	142
chr12_10768_star	78.0195	14.3554	2.44224	3.98452e-06	up	80	14	GOAT_ENSBTAP00000012238	MS4A8	-24.6	144
chr12_10768_star	78.0195	14.3554	2.44224	3.98452e-06	up	80	14	GOAT_ENSBTAP00000012241	TMEM100	-26.26	141
chr12_10768_star	78.0195	14.3554	2.44224	3.98452e-06	up	80	14	GOAT_ENSBTAP00000012245	SLC26A5	-29.04	153
chr18_14930_mature	30.2326	7.17769	2.07451	0.0199255	up	31	7	GOAT_ENSBTAP00000012259	RER1	-15.32	142
chr12_10768_star	78.0195	14.3554	2.44224	3.98452e-06	up	80	14	GOAT_ENSBTAP00000012259	RER1	-28.78	154
chr12_10768_star	78.0195	14.3554	2.44224	3.98452e-06	up	80	14	GOAT_ENSBTAP00000012285	--	-42.74	148
bta-miR-132	61.4404	156.884	-1.35244	0.00289389	down	63	153	GOAT_ENSBTAP00000012291	PNMAL1	-17.06	152
bta-miR-132	61.4404	156.884	-1.35244	0.00289389	down	63	153	GOAT_ENSBTAP00000012301	AMZ2	-15.12	144
chr12_10768_star	78.0195	14.3554	2.44224	3.98452e-06	up	80	14	GOAT_ENSBTAP00000012316	MTSS1L	-38.81	161
chr12_10768_star	78.0195	14.3554	2.44224	3.98452e-06	up	80	14	GOAT_ENSBTAP00000012348	AGTRAP	-29.28	161
chr12_10768_star	78.0195	14.3554	2.44224	3.98452e-06	up	80	14	GOAT_ENSBTAP00000012385	PANX3	-31.72	158
chr12_10768_star	78.0195	14.3554	2.44224	3.98452e-06	up	80	14	GOAT_ENSBTAP00000012404	PPM1D	-26.53	146
chr14_11964_mature	19.5049	0	20	6.11526e-05	up	20	0	GOAT_ENSBTAP00000012427	GCNT3	-18.02	140
chr12_10768_star	78.0195	14.3554	2.44224	3.98452e-06	up	80	14	GOAT_ENSBTAP00000012427	GCNT3	-32.86	163
chr20_16009_mature@@bta-miR-2478	135.559	280.955	-1.05142	0.0263442	down	139	274	GOAT_ENSBTAP00000012430	PRMT8	-19.31	141
chr12_10768_star	78.0195	14.3554	2.44224	3.98452e-06	up	80	14	GOAT_ENSBTAP00000012430	PRMT8	-37.21	141
chr12_10768_star	78.0195	14.3554	2.44224	3.98452e-06	up	80	14	GOAT_ENSBTAP00000012481	POLR2G	-32.13	144
chr20_16009_mature@@bta-miR-2478	135.559	280.955	-1.05142	0.0263442	down	139	274	GOAT_ENSBTAP00000012489	WDR74	-23.76	145
chr12_10768_star	78.0195	14.3554	2.44224	3.98452e-06	up	80	14	GOAT_ENSBTAP00000012489	WDR74	-26.74	153
chr20_16009_mature@@bta-miR-2478	135.559	280.955	-1.05142	0.0263442	down	139	274	GOAT_ENSBTAP00000012497	STAT5B	-17.01	151
bta-miR-132	61.4404	156.884	-1.35244	0.00289389	down	63	153	GOAT_ENSBTAP00000012517	EPS8L1	-16.89	145
chr12_10768_star	78.0195	14.3554	2.44224	3.98452e-06	up	80	14	GOAT_ENSBTAP00000012551	SUCLG2	-23.75	142
chr20_16009_mature@@bta-miR-2478	135.559	280.955	-1.05142	0.0263442	down	139	274	GOAT_ENSBTAP00000012557	PPEF1	-16.98	152
bta-miR-132	61.4404	156.884	-1.35244	0.00289389	down	63	153	GOAT_ENSBTAP00000012583	RASA1	-17.89	155
chr12_10768_star	78.0195	14.3554	2.44224	3.98452e-06	up	80	14	GOAT_ENSBTAP00000012583	RASA1	-24.07	145
bta-miR-132	61.4404	156.884	-1.35244	0.00289389	down	63	153	GOAT_ENSBTAP00000012594	PACSIN3	-17.05	150
bta-miR-132	61.4404	156.884	-1.35244	0.00289389	down	63	153	GOAT_ENSBTAP00000012628	NGDN	-17.11	140
bta-miR-132	61.4404	156.884	-1.35244	0.00289389	down	63	153	GOAT_ENSBTAP00000012632	LCN1	-16.15	144
chr12_10768_star	78.0195	14.3554	2.44224	3.98452e-06	up	80	14	GOAT_ENSBTAP00000012654	ZNF514	-31.34	152
bta-miR-132	61.4404	156.884	-1.35244	0.00289389	down	63	153	GOAT_ENSBTAP00000012691	ZNF683	-17.53	140
chr12_10768_star	78.0195	14.3554	2.44224	3.98452e-06	up	80	14	GOAT_ENSBTAP00000012693	LARP7	-31.41	178
chr20_16009_mature@@bta-miR-2478	135.559	280.955	-1.05142	0.0263442	down	139	274	GOAT_ENSBTAP00000012699	PRMT7	-18.56	142
chr12_10768_star	78.0195	14.3554	2.44224	3.98452e-06	up	80	14	GOAT_ENSBTAP00000012720	TCL1B	-32.74	142
bta-miR-132	61.4404	156.884	-1.35244	0.00289389	down	63	153	GOAT_ENSBTAP00000012721	LPAR1	-15.72	162
chr20_16009_mature@@bta-miR-2478	135.559	280.955	-1.05142	0.0263442	down	139	274	GOAT_ENSBTAP00000012724	PLEK	-22.66	140
chr18_14930_mature	30.2326	7.17769	2.07451	0.0199255	up	31	7	GOAT_ENSBTAP00000012751-D2	--	-15.34	143
chr12_10768_star	78.0195	14.3554	2.44224	3.98452e-06	up	80	14	GOAT_ENSBTAP00000012768	FAM177A1	-27.86	149
chr12_10768_star	78.0195	14.3554	2.44224	3.98452e-06	up	80	14	GOAT_ENSBTAP00000012776	FBXO15	-28.83	171
chr14_11964_mature	19.5049	0	20	6.11526e-05	up	20	0	GOAT_ENSBTAP00000012786	ACTN2	-15.38	156
chr12_10768_star	78.0195	14.3554	2.44224	3.98452e-06	up	80	14	GOAT_ENSBTAP00000012786	ACTN2	-29.36	148
chr20_16009_mature@@bta-miR-2478	135.559	280.955	-1.05142	0.0263442	down	139	274	GOAT_ENSBTAP00000012801	CECR2	-22.97	140
bta-miR-132	61.4404	156.884	-1.35244	0.00289389	down	63	153	GOAT_ENSBTAP00000012804	SERPINF1	-23.43	153
chr20_16009_mature@@bta-miR-2478	135.559	280.955	-1.05142	0.0263442	down	139	274	GOAT_ENSBTAP00000012810	--	-19.97	151
chr20_16009_mature@@bta-miR-2478	135.559	280.955	-1.05142	0.0263442	down	139	274	GOAT_ENSBTAP00000012813	ARHGAP33	-30.75	171
chr12_10768_star	78.0195	14.3554	2.44224	3.98452e-06	up	80	14	GOAT_ENSBTAP00000012815	FGL2	-24.15	142
chr20_16009_mature@@bta-miR-2478	135.559	280.955	-1.05142	0.0263442	down	139	274	GOAT_ENSBTAP00000012838	CDC42BPG	-18.58	151
chr12_10768_star	78.0195	14.3554	2.44224	3.98452e-06	up	80	14	GOAT_ENSBTAP00000012842	TTLL9	-29.58	145
chr12_10768_star	78.0195	14.3554	2.44224	3.98452e-06	up	80	14	GOAT_ENSBTAP00000012848	MPHOSPH6	-31.05	157
bta-miR-132	61.4404	156.884	-1.35244	0.00289389	down	63	153	GOAT_ENSBTAP00000012872	ACTR2	-15.97	151
chr20_16009_mature@@bta-miR-2478	135.559	280.955	-1.05142	0.0263442	down	139	274	GOAT_ENSBTAP00000012876	--	-15.58	141
chr12_10768_star	78.0195	14.3554	2.44224	3.98452e-06	up	80	14	GOAT_ENSBTAP00000012876	--	-30.84	142
chr12_10768_star	78.0195	14.3554	2.44224	3.98452e-06	up	80	14	GOAT_ENSBTAP00000012920	SF3B5	-36.47	144
chr14_11964_mature	19.5049	0	20	6.11526e-05	up	20	0	GOAT_ENSBTAP00000012932	INVS	-15.47	161
chr12_10768_star	78.0195	14.3554	2.44224	3.98452e-06	up	80	14	GOAT_ENSBTAP00000012945	CDC20	-35.01	169
bta-miR-132	61.4404	156.884	-1.35244	0.00289389	down	63	153	GOAT_ENSBTAP00000012949	PPP4R1	-20.84	164
chr12_10768_star	78.0195	14.3554	2.44224	3.98452e-06	up	80	14	GOAT_ENSBTAP00000012949	PPP4R1	-22.88	141
bta-miR-132	61.4404	156.884	-1.35244	0.00289389	down	63	153	GOAT_ENSBTAP00000012966	--	-26.38	141
chr12_10768_star	78.0195	14.3554	2.44224	3.98452e-06	up	80	14	GOAT_ENSBTAP00000012973	CHGA	-32.18	169
chr12_10768_star	78.0195	14.3554	2.44224	3.98452e-06	up	80	14	GOAT_ENSBTAP00000013003	ACAP3	-31.25	145
chr20_16009_mature@@bta-miR-2478	135.559	280.955	-1.05142	0.0263442	down	139	274	GOAT_ENSBTAP00000013009	--	-19.2	148
chr12_10768_star	78.0195	14.3554	2.44224	3.98452e-06	up	80	14	GOAT_ENSBTAP00000013010	B4GALNT2	-33.09	148
chr20_16009_mature@@bta-miR-2478	135.559	280.955	-1.05142	0.0263442	down	139	274	GOAT_ENSBTAP00000013015	FAM71F1	-22.82	142
chr12_10768_star	78.0195	14.3554	2.44224	3.98452e-06	up	80	14	GOAT_ENSBTAP00000013082-D3	--	-33.01	143
chr12_10768_star	78.0195	14.3554	2.44224	3.98452e-06	up	80	14	GOAT_ENSBTAP00000013086	WDYHV1	-32.9	143
bta-miR-132	61.4404	156.884	-1.35244	0.00289389	down	63	153	GOAT_ENSBTAP00000013134	TRIM35	-27.89	141
chr12_10768_star	78.0195	14.3554	2.44224	3.98452e-06	up	80	14	GOAT_ENSBTAP00000013144	ECI1	-39.76	156
chr12_10768_star	78.0195	14.3554	2.44224	3.98452e-06	up	80	14	GOAT_ENSBTAP00000013145	XRCC3	-30.88	147
chr20_16009_mature@@bta-miR-2478	135.559	280.955	-1.05142	0.0263442	down	139	274	GOAT_ENSBTAP00000013173	--	-19.67	146
chr12_10768_star	78.0195	14.3554	2.44224	3.98452e-06	up	80	14	GOAT_ENSBTAP00000013173	--	-33.52	149
chr4_3193_mature	69.2423	25.6346	1.43356	0.0210112	up	71	25	GOAT_ENSBTAP00000013188-D49	--	-15.65	157
chr12_10768_star	78.0195	14.3554	2.44224	3.98452e-06	up	80	14	GOAT_ENSBTAP00000013198	MAPK13	-29.83	144
chr14_11964_mature	19.5049	0	20	6.11526e-05	up	20	0	GOAT_ENSBTAP00000013205	--	-15.12	162
chr12_10768_star	78.0195	14.3554	2.44224	3.98452e-06	up	80	14	GOAT_ENSBTAP00000013205	--	-34.21	154
chr12_10768_star	78.0195	14.3554	2.44224	3.98452e-06	up	80	14	GOAT_ENSBTAP00000013219	--	-35.49	153
chr20_16009_mature@@bta-miR-2478	135.559	280.955	-1.05142	0.0263442	down	139	274	GOAT_ENSBTAP00000013234	NTM	-24.17	146
chr20_16009_mature@@bta-miR-2478	135.559	280.955	-1.05142	0.0263442	down	139	274	GOAT_ENSBTAP00000013248	SPC25	-15.04	144
chr12_10768_star	78.0195	14.3554	2.44224	3.98452e-06	up	80	14	GOAT_ENSBTAP00000013251	POLR3D	-32.8	159
chr12_10768_star	78.0195	14.3554	2.44224	3.98452e-06	up	80	14	GOAT_ENSBTAP00000013255	EXD2	-30.09	141
chr12_10768_star	78.0195	14.3554	2.44224	3.98452e-06	up	80	14	GOAT_ENSBTAP00000013270	TRPC5	-33.46	152
chr14_11964_mature	19.5049	0	20	6.11526e-05	up	20	0	GOAT_ENSBTAP00000013299	FANCD2	-16.46	146
bta-miR-132	61.4404	156.884	-1.35244	0.00289389	down	63	153	GOAT_ENSBTAP00000013299	FANCD2	-15.42	146
chr12_10768_star	78.0195	14.3554	2.44224	3.98452e-06	up	80	14	GOAT_ENSBTAP00000013299	FANCD2	-32.52	172
chr20_16009_mature@@bta-miR-2478	135.559	280.955	-1.05142	0.0263442	down	139	274	GOAT_ENSBTAP00000013304	SLC7A2	-20.84	143
chr20_16009_mature@@bta-miR-2478	135.559	280.955	-1.05142	0.0263442	down	139	274	GOAT_ENSBTAP00000013391	PLXNB3	-16.83	146
chr12_10768_star	78.0195	14.3554	2.44224	3.98452e-06	up	80	14	GOAT_ENSBTAP00000013422	C1orf111	-31.85	165
chr12_10768_star	78.0195	14.3554	2.44224	3.98452e-06	up	80	14	GOAT_ENSBTAP00000013429	GOLT1A	-35.28	161
chr12_10768_star	78.0195	14.3554	2.44224	3.98452e-06	up	80	14	GOAT_ENSBTAP00000013431	GRPEL1	-28.97	144
bta-miR-132	61.4404	156.884	-1.35244	0.00289389	down	63	153	GOAT_ENSBTAP00000013435	URB2	-19.38	142
chr20_16009_mature@@bta-miR-2478	135.559	280.955	-1.05142	0.0263442	down	139	274	GOAT_ENSBTAP00000013440	COL5A3	-16.83	151
chr12_10768_star	78.0195	14.3554	2.44224	3.98452e-06	up	80	14	GOAT_ENSBTAP00000013443	RDH8	-43.92	165
bta-miR-132	61.4404	156.884	-1.35244	0.00289389	down	63	153	GOAT_ENSBTAP00000013542-D2	--	-19.89	159
chr12_10768_star	78.0195	14.3554	2.44224	3.98452e-06	up	80	14	GOAT_ENSBTAP00000013582	GEMIN8	-31.79	150
chr12_10768_star	78.0195	14.3554	2.44224	3.98452e-06	up	80	14	GOAT_ENSBTAP00000013588-D4	RBAK	-29.26	150
bta-miR-132	61.4404	156.884	-1.35244	0.00289389	down	63	153	GOAT_ENSBTAP00000013608	ICAM1	-17.21	153
chr12_10768_star	78.0195	14.3554	2.44224	3.98452e-06	up	80	14	GOAT_ENSBTAP00000013608	ICAM1	-38.27	149
chr12_10768_star	78.0195	14.3554	2.44224	3.98452e-06	up	80	14	GOAT_ENSBTAP00000013664	XPNPEP2	-26.81	145
chr12_10768_star	78.0195	14.3554	2.44224	3.98452e-06	up	80	14	GOAT_ENSBTAP00000013665	IL1A	-29.02	160
chr12_10768_star	78.0195	14.3554	2.44224	3.98452e-06	up	80	14	GOAT_ENSBTAP00000013668	ABHD11	-40.6	153
bta-miR-132	61.4404	156.884	-1.35244	0.00289389	down	63	153	GOAT_ENSBTAP00000013674	ATP7B	-19.53	144
bta-miR-132	61.4404	156.884	-1.35244	0.00289389	down	63	153	GOAT_ENSBTAP00000013688	C14orf79	-22.53	144
chr12_10768_star	78.0195	14.3554	2.44224	3.98452e-06	up	80	14	GOAT_ENSBTAP00000013689	CHAC1	-27.76	140
chr20_16009_mature@@bta-miR-2478	135.559	280.955	-1.05142	0.0263442	down	139	274	GOAT_ENSBTAP00000013697	CACTIN	-21.87	150
chr20_16009_mature@@bta-miR-2478	135.559	280.955	-1.05142	0.0263442	down	139	274	GOAT_ENSBTAP00000013701	PRMT9	-16.96	153
chr12_10768_star	78.0195	14.3554	2.44224	3.98452e-06	up	80	14	GOAT_ENSBTAP00000013706	CDC6	-30.75	160
bta-miR-132	61.4404	156.884	-1.35244	0.00289389	down	63	153	GOAT_ENSBTAP00000013731	FAAP24	-19.16	155
chr12_10768_star	78.0195	14.3554	2.44224	3.98452e-06	up	80	14	GOAT_ENSBTAP00000013731	FAAP24	-34.9	171
chr12_10768_star	78.0195	14.3554	2.44224	3.98452e-06	up	80	14	GOAT_ENSBTAP00000013737	MYH9	-25.1	142
chr12_10768_star	78.0195	14.3554	2.44224	3.98452e-06	up	80	14	GOAT_ENSBTAP00000013741	TMEM169	-29.32	157
chr12_10768_star	78.0195	14.3554	2.44224	3.98452e-06	up	80	14	GOAT_ENSBTAP00000013758	XRCC5	-33.48	174
chr12_10768_star	78.0195	14.3554	2.44224	3.98452e-06	up	80	14	GOAT_ENSBTAP00000013796	PA2G4	-29.72	161
chr12_10768_star	78.0195	14.3554	2.44224	3.98452e-06	up	80	14	GOAT_ENSBTAP00000013799	PODXL	-36.89	165
chr20_16009_mature@@bta-miR-2478	135.559	280.955	-1.05142	0.0263442	down	139	274	GOAT_ENSBTAP00000013803	INTS5	-16.8	148
chr12_10768_star	78.0195	14.3554	2.44224	3.98452e-06	up	80	14	GOAT_ENSBTAP00000013826	--	-28.67	147
chr4_3446_mature	112.153	44.0915	1.34689	0.00898861	up	115	43	GOAT_ENSBTAP00000013845	UBXN1	-17.34	142
chr12_10768_star	78.0195	14.3554	2.44224	3.98452e-06	up	80	14	GOAT_ENSBTAP00000013862	VPS4B	-29.84	158
bta-miR-132	61.4404	156.884	-1.35244	0.00289389	down	63	153	GOAT_ENSBTAP00000013873	TIMM9	-15.43	154
chr20_16009_mature@@bta-miR-2478	135.559	280.955	-1.05142	0.0263442	down	139	274	GOAT_ENSBTAP00000013876	SERTAD3	-16.53	147
chr18_14930_mature	30.2326	7.17769	2.07451	0.0199255	up	31	7	GOAT_ENSBTAP00000013879	STAG3	-15.25	147
bta-miR-132	61.4404	156.884	-1.35244	0.00289389	down	63	153	GOAT_ENSBTAP00000013879	STAG3	-25.03	166
chr12_10768_star	78.0195	14.3554	2.44224	3.98452e-06	up	80	14	GOAT_ENSBTAP00000013879	STAG3	-35.84	166
chr20_16009_mature@@bta-miR-2478	135.559	280.955	-1.05142	0.0263442	down	139	274	GOAT_ENSBTAP00000013892	DDO	-19.83	151
bta-miR-132	61.4404	156.884	-1.35244	0.00289389	down	63	153	GOAT_ENSBTAP00000013947	EIF5A2	-17.38	156
bta-miR-132	61.4404	156.884	-1.35244	0.00289389	down	63	153	GOAT_ENSBTAP00000013951-D2	ATP1A4	-15.56	153
chr12_10768_star	78.0195	14.3554	2.44224	3.98452e-06	up	80	14	GOAT_ENSBTAP00000013959	PROK1	-27.55	140
chr12_10768_star	78.0195	14.3554	2.44224	3.98452e-06	up	80	14	GOAT_ENSBTAP00000013963	CD34	-34.87	166
chr12_10768_star	78.0195	14.3554	2.44224	3.98452e-06	up	80	14	GOAT_ENSBTAP00000013970	--	-34.08	160
chr20_16009_mature@@bta-miR-2478	135.559	280.955	-1.05142	0.0263442	down	139	274	GOAT_ENSBTAP00000013990	SH3BGRL	-18.6	153
chr12_10768_star	78.0195	14.3554	2.44224	3.98452e-06	up	80	14	GOAT_ENSBTAP00000014030	NUP188	-32.26	145
chr20_16009_mature@@bta-miR-2478	135.559	280.955	-1.05142	0.0263442	down	139	274	GOAT_ENSBTAP00000014051	MUC1	-20.37	152
bta-miR-132	61.4404	156.884	-1.35244	0.00289389	down	63	153	GOAT_ENSBTAP00000014055	--	-21.4	150
chr12_10768_star	78.0195	14.3554	2.44224	3.98452e-06	up	80	14	GOAT_ENSBTAP00000014064	APH1B	-39.84	153
chr20_16009_mature@@bta-miR-2478	135.559	280.955	-1.05142	0.0263442	down	139	274	GOAT_ENSBTAP00000014108	KHNYN	-19.05	143
chr12_10768_star	78.0195	14.3554	2.44224	3.98452e-06	up	80	14	GOAT_ENSBTAP00000014108	KHNYN	-34	159
chr12_10768_star	78.0195	14.3554	2.44224	3.98452e-06	up	80	14	GOAT_ENSBTAP00000014109	PIK3IP1	-38.62	158
chr12_10768_star	78.0195	14.3554	2.44224	3.98452e-06	up	80	14	GOAT_ENSBTAP00000014187	--	-33.79	148
chr12_10768_star	78.0195	14.3554	2.44224	3.98452e-06	up	80	14	GOAT_ENSBTAP00000014206	KRI1	-35.4	162
chr20_16009_mature@@bta-miR-2478	135.559	280.955	-1.05142	0.0263442	down	139	274	GOAT_ENSBTAP00000014209	CDKN2D	-25.71	147
chr20_16009_mature@@bta-miR-2478	135.559	280.955	-1.05142	0.0263442	down	139	274	GOAT_ENSBTAP00000014210	MMP23B	-20.85	141
chr20_16009_mature@@bta-miR-2478	135.559	280.955	-1.05142	0.0263442	down	139	274	GOAT_ENSBTAP00000014213	--	-22.72	157
chr20_16009_mature@@bta-miR-2478	135.559	280.955	-1.05142	0.0263442	down	139	274	GOAT_ENSBTAP00000014228	--	-15.05	145
chr12_10768_star	78.0195	14.3554	2.44224	3.98452e-06	up	80	14	GOAT_ENSBTAP00000014275	KIAA1210	-34.06	159
chr12_10768_star	78.0195	14.3554	2.44224	3.98452e-06	up	80	14	GOAT_ENSBTAP00000014280	ANKRD54	-40.27	151
bta-miR-132	61.4404	156.884	-1.35244	0.00289389	down	63	153	GOAT_ENSBTAP00000014297	SPADH1	-16.51	147
chr20_16009_mature@@bta-miR-2478	135.559	280.955	-1.05142	0.0263442	down	139	274	GOAT_ENSBTAP00000014299	C10orf120	-16.99	141
chr20_16009_mature@@bta-miR-2478	135.559	280.955	-1.05142	0.0263442	down	139	274	GOAT_ENSBTAP00000014355	WNT11	-16.7	153
chr12_10768_star	78.0195	14.3554	2.44224	3.98452e-06	up	80	14	GOAT_ENSBTAP00000014377	CRELD1	-43.33	179
chr12_10768_star	78.0195	14.3554	2.44224	3.98452e-06	up	80	14	GOAT_ENSBTAP00000014397	FOXN4	-37.78	175
chr20_16009_mature@@bta-miR-2478	135.559	280.955	-1.05142	0.0263442	down	139	274	GOAT_ENSBTAP00000014415	DCP1A	-19.11	142
chr12_10768_star	78.0195	14.3554	2.44224	3.98452e-06	up	80	14	GOAT_ENSBTAP00000014415	DCP1A	-32.36	141
chr12_10768_star	78.0195	14.3554	2.44224	3.98452e-06	up	80	14	GOAT_ENSBTAP00000014486	PPP1R1A	-31.49	161
bta-miR-132	61.4404	156.884	-1.35244	0.00289389	down	63	153	GOAT_ENSBTAP00000014522	NPTXR	-17.94	142
bta-miR-132	61.4404	156.884	-1.35244	0.00289389	down	63	153	GOAT_ENSBTAP00000014526	EML4	-18.35	140
chr14_11964_mature	19.5049	0	20	6.11526e-05	up	20	0	GOAT_ENSBTAP00000014541	NHLRC3	-17.98	146
chr12_10768_star	78.0195	14.3554	2.44224	3.98452e-06	up	80	14	GOAT_ENSBTAP00000014556	IL16	-27.8	140
chr12_10768_star	78.0195	14.3554	2.44224	3.98452e-06	up	80	14	GOAT_ENSBTAP00000014559	STARD5	-28.44	149
chr12_10768_star	78.0195	14.3554	2.44224	3.98452e-06	up	80	14	GOAT_ENSBTAP00000014560	TUBB4A	-30.45	176
chr12_10768_star	78.0195	14.3554	2.44224	3.98452e-06	up	80	14	GOAT_ENSBTAP00000014566	--	-28.37	143
chr12_10768_star	78.0195	14.3554	2.44224	3.98452e-06	up	80	14	GOAT_ENSBTAP00000014576	ANKMY2	-28.29	158
chr12_10768_star	78.0195	14.3554	2.44224	3.98452e-06	up	80	14	GOAT_ENSBTAP00000014585	TTR	-28.46	156
chr12_10768_star	78.0195	14.3554	2.44224	3.98452e-06	up	80	14	GOAT_ENSBTAP00000014627-D2	--	-32.74	168
chr12_10768_star	78.0195	14.3554	2.44224	3.98452e-06	up	80	14	GOAT_ENSBTAP00000014658	CEACAM20	-25.08	140
chr20_16009_mature@@bta-miR-2478	135.559	280.955	-1.05142	0.0263442	down	139	274	GOAT_ENSBTAP00000014756	KCNK5	-15.28	140
chr20_16009_mature@@bta-miR-2478	135.559	280.955	-1.05142	0.0263442	down	139	274	GOAT_ENSBTAP00000014758	CH25H	-16.66	151
bta-miR-132	61.4404	156.884	-1.35244	0.00289389	down	63	153	GOAT_ENSBTAP00000014779	MYO9B	-24.67	158
chr20_16009_mature@@bta-miR-2478	135.559	280.955	-1.05142	0.0263442	down	139	274	GOAT_ENSBTAP00000014800	--	-17.22	142
chr12_10768_star	78.0195	14.3554	2.44224	3.98452e-06	up	80	14	GOAT_ENSBTAP00000014871	C1QB	-33.53	149
chr12_10768_star	78.0195	14.3554	2.44224	3.98452e-06	up	80	14	GOAT_ENSBTAP00000014873	--	-34.05	148
chr12_10768_star	78.0195	14.3554	2.44224	3.98452e-06	up	80	14	GOAT_ENSBTAP00000014893	THAP3	-46.02	149
chr12_10768_star	78.0195	14.3554	2.44224	3.98452e-06	up	80	14	GOAT_ENSBTAP00000014915	TMUB1	-26.17	140
bta-miR-132	61.4404	156.884	-1.35244	0.00289389	down	63	153	GOAT_ENSBTAP00000014920	FOXO3	-17.18	144
chr12_10768_star	78.0195	14.3554	2.44224	3.98452e-06	up	80	14	GOAT_ENSBTAP00000014941	ZC3HC1	-31.37	146
chr12_10768_star	78.0195	14.3554	2.44224	3.98452e-06	up	80	14	GOAT_ENSBTAP00000014978	ENO2	-37.04	141
chr12_10768_star	78.0195	14.3554	2.44224	3.98452e-06	up	80	14	GOAT_ENSBTAP00000014986	MATN4	-23.89	147
chr20_16009_mature@@bta-miR-2478	135.559	280.955	-1.05142	0.0263442	down	139	274	GOAT_ENSBTAP00000015016	--	-23.99	142
chr12_10768_star	78.0195	14.3554	2.44224	3.98452e-06	up	80	14	GOAT_ENSBTAP00000015047	NUGGC	-33.3	151
chr12_10768_star	78.0195	14.3554	2.44224	3.98452e-06	up	80	14	GOAT_ENSBTAP00000015061	TRIM68	-32.68	156
chr12_10768_star	78.0195	14.3554	2.44224	3.98452e-06	up	80	14	GOAT_ENSBTAP00000015077	XAF1	-26.78	146
chr12_10768_star	78.0195	14.3554	2.44224	3.98452e-06	up	80	14	GOAT_ENSBTAP00000015084	FAM58A	-28.08	144
chr20_16009_mature@@bta-miR-2478	135.559	280.955	-1.05142	0.0263442	down	139	274	GOAT_ENSBTAP00000015086	TBC1D30	-17.76	141
bta-miR-132	61.4404	156.884	-1.35244	0.00289389	down	63	153	GOAT_ENSBTAP00000015086	TBC1D30	-18.9	164
chr12_10768_star	78.0195	14.3554	2.44224	3.98452e-06	up	80	14	GOAT_ENSBTAP00000015095	CD7	-27.43	146
chr12_10768_star	78.0195	14.3554	2.44224	3.98452e-06	up	80	14	GOAT_ENSBTAP00000015104	--	-34.03	164
chr14_11964_mature	19.5049	0	20	6.11526e-05	up	20	0	GOAT_ENSBTAP00000015105	NOC3L	-17.74	157
chr12_10768_star	78.0195	14.3554	2.44224	3.98452e-06	up	80	14	GOAT_ENSBTAP00000015152	PDZD8	-31.82	165
chr12_10768_star	78.0195	14.3554	2.44224	3.98452e-06	up	80	14	GOAT_ENSBTAP00000015158	CEP72	-31.33	179
chr12_10768_star	78.0195	14.3554	2.44224	3.98452e-06	up	80	14	GOAT_ENSBTAP00000015162	CD72	-36.35	140
bta-miR-132	61.4404	156.884	-1.35244	0.00289389	down	63	153	GOAT_ENSBTAP00000015172	HSPA9	-15.15	150
bta-miR-132	61.4404	156.884	-1.35244	0.00289389	down	63	153	GOAT_ENSBTAP00000015174	CA9	-19.22	142
chr12_10768_star	78.0195	14.3554	2.44224	3.98452e-06	up	80	14	GOAT_ENSBTAP00000015210	SEMA7A	-33.4	155
chr20_16009_mature@@bta-miR-2478	135.559	280.955	-1.05142	0.0263442	down	139	274	GOAT_ENSBTAP00000015213	CCDC175	-15.53	148
chr12_10768_star	78.0195	14.3554	2.44224	3.98452e-06	up	80	14	GOAT_ENSBTAP00000015224	NT5C3B	-31.31	152
chr12_10768_star	78.0195	14.3554	2.44224	3.98452e-06	up	80	14	GOAT_ENSBTAP00000015237	BATF2	-34.72	146
bta-miR-132	61.4404	156.884	-1.35244	0.00289389	down	63	153	GOAT_ENSBTAP00000015255	ELP6	-15.5	147
chr20_16009_mature@@bta-miR-2478	135.559	280.955	-1.05142	0.0263442	down	139	274	GOAT_ENSBTAP00000015257	INPP5K	-19.93	140
chr23_18096_mature	72.168	173.29	-1.26376	0.00582929	down	74	169	GOAT_ENSBTAP00000015285	CASQ2	-16.39	151
chr12_10768_star	78.0195	14.3554	2.44224	3.98452e-06	up	80	14	GOAT_ENSBTAP00000015285	CASQ2	-35.9	146
bta-miR-132	61.4404	156.884	-1.35244	0.00289389	down	63	153	GOAT_ENSBTAP00000015295	SERAC1	-18.09	151
chr12_10768_star	78.0195	14.3554	2.44224	3.98452e-06	up	80	14	GOAT_ENSBTAP00000015319	SMIM11A	-31.01	151
chr12_10768_star	78.0195	14.3554	2.44224	3.98452e-06	up	80	14	GOAT_ENSBTAP00000015320	--	-32.63	150
chr20_16009_mature@@bta-miR-2478	135.559	280.955	-1.05142	0.0263442	down	139	274	GOAT_ENSBTAP00000015322	--	-19.68	144
chr20_16009_mature@@bta-miR-2478	135.559	280.955	-1.05142	0.0263442	down	139	274	GOAT_ENSBTAP00000015325	MLLT6	-23.21	143
bta-miR-132	61.4404	156.884	-1.35244	0.00289389	down	63	153	GOAT_ENSBTAP00000015325	MLLT6	-17.19	153
chr12_10768_star	78.0195	14.3554	2.44224	3.98452e-06	up	80	14	GOAT_ENSBTAP00000015330	--	-35.04	144
chr12_10768_star	78.0195	14.3554	2.44224	3.98452e-06	up	80	14	GOAT_ENSBTAP00000015344	--	-35.14	150
chr12_10768_star	78.0195	14.3554	2.44224	3.98452e-06	up	80	14	GOAT_ENSBTAP00000015350	OTOF	-28.38	147
chr12_10768_star	78.0195	14.3554	2.44224	3.98452e-06	up	80	14	GOAT_ENSBTAP00000015378	RFNG	-29.52	145
chr12_10768_star	78.0195	14.3554	2.44224	3.98452e-06	up	80	14	GOAT_ENSBTAP00000015388	APEH	-46.64	168
chr20_16009_mature@@bta-miR-2478	135.559	280.955	-1.05142	0.0263442	down	139	274	GOAT_ENSBTAP00000015396	GLIPR1	-24.35	141
bta-miR-132	61.4404	156.884	-1.35244	0.00289389	down	63	153	GOAT_ENSBTAP00000015397	CDC14B	-16.6	156
chr12_10768_star	78.0195	14.3554	2.44224	3.98452e-06	up	80	14	GOAT_ENSBTAP00000015405	IP6K1	-38.44	159
chr12_10768_star	78.0195	14.3554	2.44224	3.98452e-06	up	80	14	GOAT_ENSBTAP00000015413	MAP3K8	-31.96	148
chr12_10768_star	78.0195	14.3554	2.44224	3.98452e-06	up	80	14	GOAT_ENSBTAP00000015433	TSPOAP1	-33.95	145
chr20_16009_mature@@bta-miR-2478	135.559	280.955	-1.05142	0.0263442	down	139	274	GOAT_ENSBTAP00000015459	STK11	-18.23	151
chr14_11964_mature	19.5049	0	20	6.11526e-05	up	20	0	GOAT_ENSBTAP00000015472	--	-18.56	158
chr12_10768_star	78.0195	14.3554	2.44224	3.98452e-06	up	80	14	GOAT_ENSBTAP00000015480	PRPF6	-32.92	141
bta-miR-132	61.4404	156.884	-1.35244	0.00289389	down	63	153	GOAT_ENSBTAP00000015489	--	-15.11	155
bta-miR-132	61.4404	156.884	-1.35244	0.00289389	down	63	153	GOAT_ENSBTAP00000015493	PM20D2	-21.21	158
chr12_10768_star	78.0195	14.3554	2.44224	3.98452e-06	up	80	14	GOAT_ENSBTAP00000015493	PM20D2	-28.32	153
chr12_10768_star	78.0195	14.3554	2.44224	3.98452e-06	up	80	14	GOAT_ENSBTAP00000015494	--	-34.27	179
chr20_16009_mature@@bta-miR-2478	135.559	280.955	-1.05142	0.0263442	down	139	274	GOAT_ENSBTAP00000015505	PAPLN	-16.1	152
chr12_10768_star	78.0195	14.3554	2.44224	3.98452e-06	up	80	14	GOAT_ENSBTAP00000015525	--	-33	145
chr12_10768_star	78.0195	14.3554	2.44224	3.98452e-06	up	80	14	GOAT_ENSBTAP00000015532	TYK2	-41.88	149
chr12_10768_star	78.0195	14.3554	2.44224	3.98452e-06	up	80	14	GOAT_ENSBTAP00000015579	TCAP	-28.58	143
chr20_16009_mature@@bta-miR-2478	135.559	280.955	-1.05142	0.0263442	down	139	274	GOAT_ENSBTAP00000015586	IGF2BP1	-20.24	149
chr12_10768_star	78.0195	14.3554	2.44224	3.98452e-06	up	80	14	GOAT_ENSBTAP00000015608	RCC1L	-37.41	150
chr12_10768_star	78.0195	14.3554	2.44224	3.98452e-06	up	80	14	GOAT_ENSBTAP00000015625	MPP5	-31.45	165
chr12_10768_star	78.0195	14.3554	2.44224	3.98452e-06	up	80	14	GOAT_ENSBTAP00000015638	MAL2	-40.03	172
chr20_16009_mature@@bta-miR-2478	135.559	280.955	-1.05142	0.0263442	down	139	274	GOAT_ENSBTAP00000015646	FGR	-17.27	142
chr12_10768_star	78.0195	14.3554	2.44224	3.98452e-06	up	80	14	GOAT_ENSBTAP00000015654	MED14	-27.24	153
bta-miR-132	61.4404	156.884	-1.35244	0.00289389	down	63	153	GOAT_ENSBTAP00000015667	ABCG4	-15.18	142
chr14_11964_mature	19.5049	0	20	6.11526e-05	up	20	0	GOAT_ENSBTAP00000015669	PLIN3	-18.88	162
chr12_10768_star	78.0195	14.3554	2.44224	3.98452e-06	up	80	14	GOAT_ENSBTAP00000015669	PLIN3	-30.65	159
chr12_10768_star	78.0195	14.3554	2.44224	3.98452e-06	up	80	14	GOAT_ENSBTAP00000015679	TYR	-31.19	150
chr12_10768_star	78.0195	14.3554	2.44224	3.98452e-06	up	80	14	GOAT_ENSBTAP00000015696	--	-32.02	152
chr14_11964_mature	19.5049	0	20	6.11526e-05	up	20	0	GOAT_ENSBTAP00000015704	OMD	-15.59	168
chr12_10768_star	78.0195	14.3554	2.44224	3.98452e-06	up	80	14	GOAT_ENSBTAP00000015715	DUS3L	-44.37	154
chr12_10768_star	78.0195	14.3554	2.44224	3.98452e-06	up	80	14	GOAT_ENSBTAP00000015768	SLC24A3	-36.01	144
chr4_3446_mature	112.153	44.0915	1.34689	0.00898861	up	115	43	GOAT_ENSBTAP00000015772	CCDC24	-16.66	149
chr20_16009_mature@@bta-miR-2478	135.559	280.955	-1.05142	0.0263442	down	139	274	GOAT_ENSBTAP00000015772	CCDC24	-19.89	142
chr12_10768_star	78.0195	14.3554	2.44224	3.98452e-06	up	80	14	GOAT_ENSBTAP00000015774	NOC4L	-37.24	160
chr20_16009_mature@@bta-miR-2478	135.559	280.955	-1.05142	0.0263442	down	139	274	GOAT_ENSBTAP00000015787	USP4	-22.3	146
bta-miR-132	61.4404	156.884	-1.35244	0.00289389	down	63	153	GOAT_ENSBTAP00000015787	USP4	-16.84	153
bta-miR-132	61.4404	156.884	-1.35244	0.00289389	down	63	153	GOAT_ENSBTAP00000015797	ACVR1	-18.9	150
chr12_10768_star	78.0195	14.3554	2.44224	3.98452e-06	up	80	14	GOAT_ENSBTAP00000015804	CKAP4	-31.28	140
chr4_3446_mature	112.153	44.0915	1.34689	0.00898861	up	115	43	GOAT_ENSBTAP00000015807	RASSF10	-18.91	146
chr20_16009_mature@@bta-miR-2478	135.559	280.955	-1.05142	0.0263442	down	139	274	GOAT_ENSBTAP00000015829	CD63	-15.49	140
bta-miR-132	61.4404	156.884	-1.35244	0.00289389	down	63	153	GOAT_ENSBTAP00000015841	LY6H	-16.64	146
chr12_10768_star	78.0195	14.3554	2.44224	3.98452e-06	up	80	14	GOAT_ENSBTAP00000015848	TPR	-35.09	163
chr12_10768_star	78.0195	14.3554	2.44224	3.98452e-06	up	80	14	GOAT_ENSBTAP00000015853	C1orf27	-28	146
bta-miR-132	61.4404	156.884	-1.35244	0.00289389	down	63	153	GOAT_ENSBTAP00000015882	FNIP2	-19.66	149
chr12_10768_star	78.0195	14.3554	2.44224	3.98452e-06	up	80	14	GOAT_ENSBTAP00000015917	ZMIZ2	-27.83	152
chr12_10768_star	78.0195	14.3554	2.44224	3.98452e-06	up	80	14	GOAT_ENSBTAP00000015925	TGFB3	-33.15	145
bta-miR-132	61.4404	156.884	-1.35244	0.00289389	down	63	153	GOAT_ENSBTAP00000015932	PANX1	-15.86	150
chr12_10768_star	78.0195	14.3554	2.44224	3.98452e-06	up	80	14	GOAT_ENSBTAP00000015933	OLFML2B	-42.69	149
chr12_10768_star	78.0195	14.3554	2.44224	3.98452e-06	up	80	14	GOAT_ENSBTAP00000015942	LMTK3	-39.44	162
chr12_10768_star	78.0195	14.3554	2.44224	3.98452e-06	up	80	14	GOAT_ENSBTAP00000015982	ORAI2	-31.41	148
chr20_16009_mature@@bta-miR-2478	135.559	280.955	-1.05142	0.0263442	down	139	274	GOAT_ENSBTAP00000015985	CARM1	-16.02	143
chr12_10768_star	78.0195	14.3554	2.44224	3.98452e-06	up	80	14	GOAT_ENSBTAP00000015991	PADI4	-32.44	150
chr12_10768_star	78.0195	14.3554	2.44224	3.98452e-06	up	80	14	GOAT_ENSBTAP00000015994	MVD	-42.07	171
chr12_10768_star	78.0195	14.3554	2.44224	3.98452e-06	up	80	14	GOAT_ENSBTAP00000015998	ACCSL	-24.38	146
chr12_10768_star	78.0195	14.3554	2.44224	3.98452e-06	up	80	14	GOAT_ENSBTAP00000015999	E2F4	-34.29	168
chr20_16009_mature@@bta-miR-2478	135.559	280.955	-1.05142	0.0263442	down	139	274	GOAT_ENSBTAP00000016009	--	-16.15	152
chr12_10768_star	78.0195	14.3554	2.44224	3.98452e-06	up	80	14	GOAT_ENSBTAP00000016016	VOPP1	-27.57	142
chr12_10768_star	78.0195	14.3554	2.44224	3.98452e-06	up	80	14	GOAT_ENSBTAP00000016027	CNOT8	-32.44	140
chr20_16009_mature@@bta-miR-2478	135.559	280.955	-1.05142	0.0263442	down	139	274	GOAT_ENSBTAP00000016047	--	-19.68	151
bta-miR-132	61.4404	156.884	-1.35244	0.00289389	down	63	153	GOAT_ENSBTAP00000016063	SLC25A28	-25.33	164
chr12_10768_star	78.0195	14.3554	2.44224	3.98452e-06	up	80	14	GOAT_ENSBTAP00000016092	--	-28.82	150
bta-miR-132	61.4404	156.884	-1.35244	0.00289389	down	63	153	GOAT_ENSBTAP00000016106	ADGRG7	-20.83	144
chr12_10768_star	78.0195	14.3554	2.44224	3.98452e-06	up	80	14	GOAT_ENSBTAP00000016108	RAD9A	-31.26	159
chr12_10768_star	78.0195	14.3554	2.44224	3.98452e-06	up	80	14	GOAT_ENSBTAP00000016122	NONO	-25.45	140
chr20_16009_mature@@bta-miR-2478	135.559	280.955	-1.05142	0.0263442	down	139	274	GOAT_ENSBTAP00000016132	--	-18.9	149
bta-miR-132	61.4404	156.884	-1.35244	0.00289389	down	63	153	GOAT_ENSBTAP00000016157	BMF	-19.52	140
chr12_10768_star	78.0195	14.3554	2.44224	3.98452e-06	up	80	14	GOAT_ENSBTAP00000016196	HOXA5	-29.83	141
chr23_18096_mature	72.168	173.29	-1.26376	0.00582929	down	74	169	GOAT_ENSBTAP00000016202	MLKL	-21.9	153
chr20_16009_mature@@bta-miR-2478	135.559	280.955	-1.05142	0.0263442	down	139	274	GOAT_ENSBTAP00000016204	C5	-19.85	148
bta-miR-132	61.4404	156.884	-1.35244	0.00289389	down	63	153	GOAT_ENSBTAP00000016206	CSPG4	-18.27	150
chr12_10768_star	78.0195	14.3554	2.44224	3.98452e-06	up	80	14	GOAT_ENSBTAP00000016206	CSPG4	-39.92	167
chr12_10768_star	78.0195	14.3554	2.44224	3.98452e-06	up	80	14	GOAT_ENSBTAP00000016239	MAF1	-32.77	149
chr12_10768_star	78.0195	14.3554	2.44224	3.98452e-06	up	80	14	GOAT_ENSBTAP00000016244	--	-32.96	157
chr12_10768_star	78.0195	14.3554	2.44224	3.98452e-06	up	80	14	GOAT_ENSBTAP00000016263	PNPO	-30.89	164
bta-miR-132	61.4404	156.884	-1.35244	0.00289389	down	63	153	GOAT_ENSBTAP00000016280	SRRD	-17.08	149
chr23_18096_mature	72.168	173.29	-1.26376	0.00582929	down	74	169	GOAT_ENSBTAP00000016290	ESRRB	-19.36	156
bta-miR-132	61.4404	156.884	-1.35244	0.00289389	down	63	153	GOAT_ENSBTAP00000016296	TFIP11	-16.14	142
chr12_10768_star	78.0195	14.3554	2.44224	3.98452e-06	up	80	14	GOAT_ENSBTAP00000016300	--	-26.36	150
chr12_10768_star	78.0195	14.3554	2.44224	3.98452e-06	up	80	14	GOAT_ENSBTAP00000016301	SCNN1B	-43.4	168
chr12_10768_star	78.0195	14.3554	2.44224	3.98452e-06	up	80	14	GOAT_ENSBTAP00000016302	CIZ1	-34.32	143
chr20_16009_mature@@bta-miR-2478	135.559	280.955	-1.05142	0.0263442	down	139	274	GOAT_ENSBTAP00000016314	TBC1D22A	-20.42	143
chr12_10768_star	78.0195	14.3554	2.44224	3.98452e-06	up	80	14	GOAT_ENSBTAP00000016358	C2orf49	-41.75	140
chr12_10768_star	78.0195	14.3554	2.44224	3.98452e-06	up	80	14	GOAT_ENSBTAP00000016365	UBA7	-46.2	160
chr20_16009_mature@@bta-miR-2478	135.559	280.955	-1.05142	0.0263442	down	139	274	GOAT_ENSBTAP00000016410	--	-16.97	142
chr20_16009_mature@@bta-miR-2478	135.559	280.955	-1.05142	0.0263442	down	139	274	GOAT_ENSBTAP00000016419	C2orf54	-17.27	142
chr12_10768_star	78.0195	14.3554	2.44224	3.98452e-06	up	80	14	GOAT_ENSBTAP00000016421	CPD	-26.07	143
chr12_10768_star	78.0195	14.3554	2.44224	3.98452e-06	up	80	14	GOAT_ENSBTAP00000016462	ZBP1	-26.55	144
chr20_16009_mature@@bta-miR-2478	135.559	280.955	-1.05142	0.0263442	down	139	274	GOAT_ENSBTAP00000016464	--	-20.79	143
chr12_10768_star	78.0195	14.3554	2.44224	3.98452e-06	up	80	14	GOAT_ENSBTAP00000016464	--	-28.23	155
chr12_10768_star	78.0195	14.3554	2.44224	3.98452e-06	up	80	14	GOAT_ENSBTAP00000016475	--	-36.17	143
chr12_10768_star	78.0195	14.3554	2.44224	3.98452e-06	up	80	14	GOAT_ENSBTAP00000016516	--	-32.92	152
bta-miR-132	61.4404	156.884	-1.35244	0.00289389	down	63	153	GOAT_ENSBTAP00000016529	HEPACAM2	-16.03	145
chr12_10768_star	78.0195	14.3554	2.44224	3.98452e-06	up	80	14	GOAT_ENSBTAP00000016545	MASP1	-27.58	155
chr12_10768_star	78.0195	14.3554	2.44224	3.98452e-06	up	80	14	GOAT_ENSBTAP00000016559	TBC1D13	-29.5	158
chr12_10768_star	78.0195	14.3554	2.44224	3.98452e-06	up	80	14	GOAT_ENSBTAP00000016592	GAS2L1	-35.08	167
chr12_10768_star	78.0195	14.3554	2.44224	3.98452e-06	up	80	14	GOAT_ENSBTAP00000016610	BAD	-30.47	143
chr20_16009_mature@@bta-miR-2478	135.559	280.955	-1.05142	0.0263442	down	139	274	GOAT_ENSBTAP00000016612	--	-16.52	148
chr12_10768_star	78.0195	14.3554	2.44224	3.98452e-06	up	80	14	GOAT_ENSBTAP00000016612	--	-35.99	152
bta-miR-132	61.4404	156.884	-1.35244	0.00289389	down	63	153	GOAT_ENSBTAP00000016615	SLC1A7	-23.87	158
chr20_16009_mature@@bta-miR-2478	135.559	280.955	-1.05142	0.0263442	down	139	274	GOAT_ENSBTAP00000016618-D41	PCDH1	-20.32	143
chr12_10768_star	78.0195	14.3554	2.44224	3.98452e-06	up	80	14	GOAT_ENSBTAP00000016618-D41	PCDH1	-34.72	146
chr12_10768_star	78.0195	14.3554	2.44224	3.98452e-06	up	80	14	GOAT_ENSBTAP00000016624	--	-27.71	144
chr12_10768_star	78.0195	14.3554	2.44224	3.98452e-06	up	80	14	GOAT_ENSBTAP00000016629	APBB1IP	-24.4	148
chr14_11964_mature	19.5049	0	20	6.11526e-05	up	20	0	GOAT_ENSBTAP00000016640	SCRG1	-21.03	144
chr12_10768_star	78.0195	14.3554	2.44224	3.98452e-06	up	80	14	GOAT_ENSBTAP00000016650	IFNGR1	-26.32	144
chr12_10768_star	78.0195	14.3554	2.44224	3.98452e-06	up	80	14	GOAT_ENSBTAP00000016652	--	-29.84	159
chr12_10768_star	78.0195	14.3554	2.44224	3.98452e-06	up	80	14	GOAT_ENSBTAP00000016668	--	-29.31	144
chr20_16009_mature@@bta-miR-2478	135.559	280.955	-1.05142	0.0263442	down	139	274	GOAT_ENSBTAP00000016726	TEKT4	-19.84	142
chr12_10768_star	78.0195	14.3554	2.44224	3.98452e-06	up	80	14	GOAT_ENSBTAP00000016735-D2	NCMAP	-29.23	156
chr23_18096_mature	72.168	173.29	-1.26376	0.00582929	down	74	169	GOAT_ENSBTAP00000016739	GDAP1	-17.5	141
bta-miR-132	61.4404	156.884	-1.35244	0.00289389	down	63	153	GOAT_ENSBTAP00000016739	GDAP1	-19.63	156
chr12_10768_star	78.0195	14.3554	2.44224	3.98452e-06	up	80	14	GOAT_ENSBTAP00000016760	B4GALT5	-40.13	150
chr20_16009_mature@@bta-miR-2478	135.559	280.955	-1.05142	0.0263442	down	139	274	GOAT_ENSBTAP00000016778	UROD	-18.2	152
chr12_10768_star	78.0195	14.3554	2.44224	3.98452e-06	up	80	14	GOAT_ENSBTAP00000016785	CHCHD1	-32.9	142
chr20_16009_mature@@bta-miR-2478	135.559	280.955	-1.05142	0.0263442	down	139	274	GOAT_ENSBTAP00000016827	--	-16.88	148
chr12_10768_star	78.0195	14.3554	2.44224	3.98452e-06	up	80	14	GOAT_ENSBTAP00000016839-D5	KRT79	-34.9	178
chr23_18096_mature	72.168	173.29	-1.26376	0.00582929	down	74	169	GOAT_ENSBTAP00000016841	COLGALT1	-18.51	149
chr12_10768_star	78.0195	14.3554	2.44224	3.98452e-06	up	80	14	GOAT_ENSBTAP00000016850	CCL19	-30.24	153
chr14_11964_mature	19.5049	0	20	6.11526e-05	up	20	0	GOAT_ENSBTAP00000016863	GTF2E2	-19.68	163
bta-miR-132	61.4404	156.884	-1.35244	0.00289389	down	63	153	GOAT_ENSBTAP00000016871	UHMK1	-16.52	153
chr12_10768_star	78.0195	14.3554	2.44224	3.98452e-06	up	80	14	GOAT_ENSBTAP00000016887	DEGS1	-31.68	149
chr12_10768_star	78.0195	14.3554	2.44224	3.98452e-06	up	80	14	GOAT_ENSBTAP00000016895	AQR	-28.02	160
chr20_16009_mature@@bta-miR-2478	135.559	280.955	-1.05142	0.0263442	down	139	274	GOAT_ENSBTAP00000016904	XK	-21.06	153
bta-miR-132	61.4404	156.884	-1.35244	0.00289389	down	63	153	GOAT_ENSBTAP00000016915	AJUBA	-17.42	143
chr20_16009_mature@@bta-miR-2478	135.559	280.955	-1.05142	0.0263442	down	139	274	GOAT_ENSBTAP00000016918	PSMB5	-15.49	144
bta-miR-132	61.4404	156.884	-1.35244	0.00289389	down	63	153	GOAT_ENSBTAP00000016918	PSMB5	-16.75	147
chr20_16009_mature@@bta-miR-2478	135.559	280.955	-1.05142	0.0263442	down	139	274	GOAT_ENSBTAP00000016944	KLHDC3	-16.49	150
chr12_10768_star	78.0195	14.3554	2.44224	3.98452e-06	up	80	14	GOAT_ENSBTAP00000016951	MRPL2	-35.29	150
chr12_10768_star	78.0195	14.3554	2.44224	3.98452e-06	up	80	14	GOAT_ENSBTAP00000016954	CCT7	-29.35	173
chr20_16009_mature@@bta-miR-2478	135.559	280.955	-1.05142	0.0263442	down	139	274	GOAT_ENSBTAP00000016959	FBXO41	-19.49	149
chr12_10768_star	78.0195	14.3554	2.44224	3.98452e-06	up	80	14	GOAT_ENSBTAP00000016959	FBXO41	-39.16	150
chr12_10768_star	78.0195	14.3554	2.44224	3.98452e-06	up	80	14	GOAT_ENSBTAP00000016976	RAB7B	-37.38	151
chr20_16009_mature@@bta-miR-2478	135.559	280.955	-1.05142	0.0263442	down	139	274	GOAT_ENSBTAP00000016983	FAM49A	-20.67	142
chr12_10768_star	78.0195	14.3554	2.44224	3.98452e-06	up	80	14	GOAT_ENSBTAP00000016983	FAM49A	-29.32	148
chr12_10768_star	78.0195	14.3554	2.44224	3.98452e-06	up	80	14	GOAT_ENSBTAP00000016993	--	-30	145
chr18_14930_mature	30.2326	7.17769	2.07451	0.0199255	up	31	7	GOAT_ENSBTAP00000016994	TRIAP1	-15.9	150
chr4_3193_mature	69.2423	25.6346	1.43356	0.0210112	up	71	25	GOAT_ENSBTAP00000016996	--	-15.99	150
chr12_10768_star	78.0195	14.3554	2.44224	3.98452e-06	up	80	14	GOAT_ENSBTAP00000016996	--	-30.46	141
chr4_3446_mature	112.153	44.0915	1.34689	0.00898861	up	115	43	GOAT_ENSBTAP00000017032	STX3	-21.69	170
chr12_10768_star	78.0195	14.3554	2.44224	3.98452e-06	up	80	14	GOAT_ENSBTAP00000017050	ARSI	-38.18	160
chr23_18096_mature	72.168	173.29	-1.26376	0.00582929	down	74	169	GOAT_ENSBTAP00000017058	RDH12	-20.83	149
chr12_10768_star	78.0195	14.3554	2.44224	3.98452e-06	up	80	14	GOAT_ENSBTAP00000017058	RDH12	-42.96	193
chr12_10768_star	78.0195	14.3554	2.44224	3.98452e-06	up	80	14	GOAT_ENSBTAP00000017086	LPL	-27.12	166
chr12_10768_star	78.0195	14.3554	2.44224	3.98452e-06	up	80	14	GOAT_ENSBTAP00000017093	--	-31.64	157
chr12_10768_star	78.0195	14.3554	2.44224	3.98452e-06	up	80	14	GOAT_ENSBTAP00000017100	TXLNA	-35.72	143
chr12_10768_star	78.0195	14.3554	2.44224	3.98452e-06	up	80	14	GOAT_ENSBTAP00000017158	CRABP1	-42	152
chr12_10768_star	78.0195	14.3554	2.44224	3.98452e-06	up	80	14	GOAT_ENSBTAP00000017194	TMEM25	-31.25	146
chr20_16009_mature@@bta-miR-2478	135.559	280.955	-1.05142	0.0263442	down	139	274	GOAT_ENSBTAP00000017229	--	-15.64	150
chr12_10768_star	78.0195	14.3554	2.44224	3.98452e-06	up	80	14	GOAT_ENSBTAP00000017244	RNF167	-26.5	159
chr20_16009_mature@@bta-miR-2478	135.559	280.955	-1.05142	0.0263442	down	139	274	GOAT_ENSBTAP00000017266	FUK	-21.7	151
chr12_10768_star	78.0195	14.3554	2.44224	3.98452e-06	up	80	14	GOAT_ENSBTAP00000017266	FUK	-39.81	148
chr12_10768_star	78.0195	14.3554	2.44224	3.98452e-06	up	80	14	GOAT_ENSBTAP00000017270	PUS1	-28.43	140
chr12_10768_star	78.0195	14.3554	2.44224	3.98452e-06	up	80	14	GOAT_ENSBTAP00000017275	LOX	-34.53	154
chr12_10768_star	78.0195	14.3554	2.44224	3.98452e-06	up	80	14	GOAT_ENSBTAP00000017276	MCUB	-28.68	158
chr12_10768_star	78.0195	14.3554	2.44224	3.98452e-06	up	80	14	GOAT_ENSBTAP00000017292	FAM210B	-30.3	171
chr20_16009_mature@@bta-miR-2478	135.559	280.955	-1.05142	0.0263442	down	139	274	GOAT_ENSBTAP00000017293	--	-15.67	146
bta-miR-132	61.4404	156.884	-1.35244	0.00289389	down	63	153	GOAT_ENSBTAP00000017319	SNTN	-25.29	142
bta-miR-132	61.4404	156.884	-1.35244	0.00289389	down	63	153	GOAT_ENSBTAP00000017320	CCK	-18.05	151
chr14_11964_mature	19.5049	0	20	6.11526e-05	up	20	0	GOAT_ENSBTAP00000017344	NIPAL3	-22.27	158
chr12_10768_star	78.0195	14.3554	2.44224	3.98452e-06	up	80	14	GOAT_ENSBTAP00000017382	PPP1R15B	-27.82	159
bta-miR-132	61.4404	156.884	-1.35244	0.00289389	down	63	153	GOAT_ENSBTAP00000017386	SNX19	-21.93	146
chr12_10768_star	78.0195	14.3554	2.44224	3.98452e-06	up	80	14	GOAT_ENSBTAP00000017392	PSPH	-33.11	170
chr18_14930_mature	30.2326	7.17769	2.07451	0.0199255	up	31	7	GOAT_ENSBTAP00000017410	FOXN1	-15.56	143
chr23_18096_mature	72.168	173.29	-1.26376	0.00582929	down	74	169	GOAT_ENSBTAP00000017411	UNC119	-16.61	147
chr20_16009_mature@@bta-miR-2478	135.559	280.955	-1.05142	0.0263442	down	139	274	GOAT_ENSBTAP00000017445	--	-15.72	146
chr12_10768_star	78.0195	14.3554	2.44224	3.98452e-06	up	80	14	GOAT_ENSBTAP00000017467	ACTRT3	-28.94	169
chr20_16009_mature@@bta-miR-2478	135.559	280.955	-1.05142	0.0263442	down	139	274	GOAT_ENSBTAP00000017485	NOVA2	-18.37	151
chr12_10768_star	78.0195	14.3554	2.44224	3.98452e-06	up	80	14	GOAT_ENSBTAP00000017511	ADAM33	-37.18	175
chr12_10768_star	78.0195	14.3554	2.44224	3.98452e-06	up	80	14	GOAT_ENSBTAP00000017524	--	-34.08	171
chr12_10768_star	78.0195	14.3554	2.44224	3.98452e-06	up	80	14	GOAT_ENSBTAP00000017535	KIAA0355	-34.73	151
chr12_10768_star	78.0195	14.3554	2.44224	3.98452e-06	up	80	14	GOAT_ENSBTAP00000017556	LRP1	-31.39	147
chr12_10768_star	78.0195	14.3554	2.44224	3.98452e-06	up	80	14	GOAT_ENSBTAP00000017586	MREG	-34.51	162
chr12_10768_star	78.0195	14.3554	2.44224	3.98452e-06	up	80	14	GOAT_ENSBTAP00000017588	COPG1	-31.85	142
chr14_11964_mature	19.5049	0	20	6.11526e-05	up	20	0	GOAT_ENSBTAP00000017599	HUS1	-15.1	147
chr12_10768_star	78.0195	14.3554	2.44224	3.98452e-06	up	80	14	GOAT_ENSBTAP00000017614	SLC3A2	-38.6	152
chr12_10768_star	78.0195	14.3554	2.44224	3.98452e-06	up	80	14	GOAT_ENSBTAP00000017638	POLR3A	-38.14	176
chr12_10768_star	78.0195	14.3554	2.44224	3.98452e-06	up	80	14	GOAT_ENSBTAP00000017654	CENPV	-39.21	160
chr12_10768_star	78.0195	14.3554	2.44224	3.98452e-06	up	80	14	GOAT_ENSBTAP00000017660	FOXP3	-35.02	141
chr12_10768_star	78.0195	14.3554	2.44224	3.98452e-06	up	80	14	GOAT_ENSBTAP00000017662	SPATA21	-36.41	163
chr12_10768_star	78.0195	14.3554	2.44224	3.98452e-06	up	80	14	GOAT_ENSBTAP00000017667	--	-27.75	141
bta-miR-132	61.4404	156.884	-1.35244	0.00289389	down	63	153	GOAT_ENSBTAP00000017727	--	-16.43	151
chr12_10768_star	78.0195	14.3554	2.44224	3.98452e-06	up	80	14	GOAT_ENSBTAP00000017728	GYS2	-32.06	145
chr12_10768_star	78.0195	14.3554	2.44224	3.98452e-06	up	80	14	GOAT_ENSBTAP00000017759	DMPK	-29.89	165
chr12_10768_star	78.0195	14.3554	2.44224	3.98452e-06	up	80	14	GOAT_ENSBTAP00000017779	--	-28.01	152
chr12_10768_star	78.0195	14.3554	2.44224	3.98452e-06	up	80	14	GOAT_ENSBTAP00000017783	COL14A1	-28.07	140
bta-miR-132	61.4404	156.884	-1.35244	0.00289389	down	63	153	GOAT_ENSBTAP00000017794	RUBCNL	-16.49	140
chr20_16009_mature@@bta-miR-2478	135.559	280.955	-1.05142	0.0263442	down	139	274	GOAT_ENSBTAP00000017798-D3	ZNF227	-17.99	141
chr12_10768_star	78.0195	14.3554	2.44224	3.98452e-06	up	80	14	GOAT_ENSBTAP00000017810-D21	--	-25.5	162
chr12_10768_star	78.0195	14.3554	2.44224	3.98452e-06	up	80	14	GOAT_ENSBTAP00000017837	RBM12B	-24.72	141
chr12_10768_star	78.0195	14.3554	2.44224	3.98452e-06	up	80	14	GOAT_ENSBTAP00000017839	--	-40.97	140
chr12_10768_star	78.0195	14.3554	2.44224	3.98452e-06	up	80	14	GOAT_ENSBTAP00000017851	CST11	-28.01	173
chr12_10768_star	78.0195	14.3554	2.44224	3.98452e-06	up	80	14	GOAT_ENSBTAP00000017885	SDR9C7	-27.94	151
chr12_10768_star	78.0195	14.3554	2.44224	3.98452e-06	up	80	14	GOAT_ENSBTAP00000017893	RHOH	-37.25	149
chr12_10768_star	78.0195	14.3554	2.44224	3.98452e-06	up	80	14	GOAT_ENSBTAP00000017894	AQP9	-28.5	143
chr12_10768_star	78.0195	14.3554	2.44224	3.98452e-06	up	80	14	GOAT_ENSBTAP00000017899	TMEM207	-29.85	148
chr20_16009_mature@@bta-miR-2478	135.559	280.955	-1.05142	0.0263442	down	139	274	GOAT_ENSBTAP00000017917	SSMEM1	-20.13	144
chr12_10768_star	78.0195	14.3554	2.44224	3.98452e-06	up	80	14	GOAT_ENSBTAP00000017917	SSMEM1	-31.73	149
chr12_10768_star	78.0195	14.3554	2.44224	3.98452e-06	up	80	14	GOAT_ENSBTAP00000017940	PRKAG3	-33.28	143
chr20_16009_mature@@bta-miR-2478	135.559	280.955	-1.05142	0.0263442	down	139	274	GOAT_ENSBTAP00000017950	DHRS13	-16.88	141
chr20_16009_mature@@bta-miR-2478	135.559	280.955	-1.05142	0.0263442	down	139	274	GOAT_ENSBTAP00000017951-D8	--	-16.32	157
chr12_10768_star	78.0195	14.3554	2.44224	3.98452e-06	up	80	14	GOAT_ENSBTAP00000017986	EFTUD2	-26.36	145
chr12_10768_star	78.0195	14.3554	2.44224	3.98452e-06	up	80	14	GOAT_ENSBTAP00000017988	PGD	-27.53	149
chr12_10768_star	78.0195	14.3554	2.44224	3.98452e-06	up	80	14	GOAT_ENSBTAP00000017991	DDAH2	-28.77	170
chr20_16009_mature@@bta-miR-2478	135.559	280.955	-1.05142	0.0263442	down	139	274	GOAT_ENSBTAP00000017995	CLIC1	-20.31	142
chr12_10768_star	78.0195	14.3554	2.44224	3.98452e-06	up	80	14	GOAT_ENSBTAP00000017995	CLIC1	-31.92	149
chr12_10768_star	78.0195	14.3554	2.44224	3.98452e-06	up	80	14	GOAT_ENSBTAP00000018026	ERAP1	-38.17	148
chr12_10768_star	78.0195	14.3554	2.44224	3.98452e-06	up	80	14	GOAT_ENSBTAP00000018042	CD38	-29.97	160
chr12_10768_star	78.0195	14.3554	2.44224	3.98452e-06	up	80	14	GOAT_ENSBTAP00000018075-D16	ZNF567	-32.61	153
chr20_16009_mature@@bta-miR-2478	135.559	280.955	-1.05142	0.0263442	down	139	274	GOAT_ENSBTAP00000018076	SNRPA1	-22.71	158
bta-miR-132	61.4404	156.884	-1.35244	0.00289389	down	63	153	GOAT_ENSBTAP00000018091	--	-16.73	150
chr23_18096_mature	72.168	173.29	-1.26376	0.00582929	down	74	169	GOAT_ENSBTAP00000018103	SCTR	-21.75	163
bta-miR-132	61.4404	156.884	-1.35244	0.00289389	down	63	153	GOAT_ENSBTAP00000018103	SCTR	-18.4	145
chr12_10768_star	78.0195	14.3554	2.44224	3.98452e-06	up	80	14	GOAT_ENSBTAP00000018103	SCTR	-37.01	156
chr12_10768_star	78.0195	14.3554	2.44224	3.98452e-06	up	80	14	GOAT_ENSBTAP00000018126	IQCH	-25.65	153
chr12_10768_star	78.0195	14.3554	2.44224	3.98452e-06	up	80	14	GOAT_ENSBTAP00000018136	RFFL	-46.93	166
chr12_10768_star	78.0195	14.3554	2.44224	3.98452e-06	up	80	14	GOAT_ENSBTAP00000018186	--	-34.93	145
chr14_11964_mature	19.5049	0	20	6.11526e-05	up	20	0	GOAT_ENSBTAP00000018189	WSCD2	-18.19	146
chr12_10768_star	78.0195	14.3554	2.44224	3.98452e-06	up	80	14	GOAT_ENSBTAP00000018203	TTC25	-47.59	159
chr20_16009_mature@@bta-miR-2478	135.559	280.955	-1.05142	0.0263442	down	139	274	GOAT_ENSBTAP00000018253	SP2	-16.99	144
chr12_10768_star	78.0195	14.3554	2.44224	3.98452e-06	up	80	14	GOAT_ENSBTAP00000018256	CPLX2	-29.89	150
chr12_10768_star	78.0195	14.3554	2.44224	3.98452e-06	up	80	14	GOAT_ENSBTAP00000018267	SYNPO	-30.53	145
chr12_10768_star	78.0195	14.3554	2.44224	3.98452e-06	up	80	14	GOAT_ENSBTAP00000018285	C10orf82	-37.09	143
chr12_10768_star	78.0195	14.3554	2.44224	3.98452e-06	up	80	14	GOAT_ENSBTAP00000018292	COL4A6	-34.47	149
chr12_10768_star	78.0195	14.3554	2.44224	3.98452e-06	up	80	14	GOAT_ENSBTAP00000018307-D2	--	-44.88	155
chr12_10768_star	78.0195	14.3554	2.44224	3.98452e-06	up	80	14	GOAT_ENSBTAP00000018375	--	-29.89	143
chr12_10768_star	78.0195	14.3554	2.44224	3.98452e-06	up	80	14	GOAT_ENSBTAP00000018376	ALLC	-29.29	148
chr12_10768_star	78.0195	14.3554	2.44224	3.98452e-06	up	80	14	GOAT_ENSBTAP00000018382	DSG1	-33.66	167
chr12_10768_star	78.0195	14.3554	2.44224	3.98452e-06	up	80	14	GOAT_ENSBTAP00000018387	C21orf140	-24.43	154
bta-miR-132	61.4404	156.884	-1.35244	0.00289389	down	63	153	GOAT_ENSBTAP00000018403	CALML5	-18.98	144
chr12_10768_star	78.0195	14.3554	2.44224	3.98452e-06	up	80	14	GOAT_ENSBTAP00000018411	DUSP1	-26.13	141
chr12_10768_star	78.0195	14.3554	2.44224	3.98452e-06	up	80	14	GOAT_ENSBTAP00000018459	TRIM21	-30.96	156
chr14_11964_mature	19.5049	0	20	6.11526e-05	up	20	0	GOAT_ENSBTAP00000018472	--	-15.72	155
chr12_10768_star	78.0195	14.3554	2.44224	3.98452e-06	up	80	14	GOAT_ENSBTAP00000018472	--	-32.4	169
chr20_16009_mature@@bta-miR-2478	135.559	280.955	-1.05142	0.0263442	down	139	274	GOAT_ENSBTAP00000018491	RPS11	-21.48	144
chr12_10768_star	78.0195	14.3554	2.44224	3.98452e-06	up	80	14	GOAT_ENSBTAP00000018512	CCDC71	-37.35	156
chr12_10768_star	78.0195	14.3554	2.44224	3.98452e-06	up	80	14	GOAT_ENSBTAP00000018522	TANGO6	-29.16	141
chr12_10768_star	78.0195	14.3554	2.44224	3.98452e-06	up	80	14	GOAT_ENSBTAP00000018533	PRPF3	-26.47	142
chr12_10768_star	78.0195	14.3554	2.44224	3.98452e-06	up	80	14	GOAT_ENSBTAP00000018540	HNRNPD	-32.8	174
chr12_10768_star	78.0195	14.3554	2.44224	3.98452e-06	up	80	14	GOAT_ENSBTAP00000018544	CHFR	-33.27	164
chr12_10768_star	78.0195	14.3554	2.44224	3.98452e-06	up	80	14	GOAT_ENSBTAP00000018586	KL	-30.75	179
chr12_10768_star	78.0195	14.3554	2.44224	3.98452e-06	up	80	14	GOAT_ENSBTAP00000018594	NR2E1	-27.82	140
bta-miR-132	61.4404	156.884	-1.35244	0.00289389	down	63	153	GOAT_ENSBTAP00000018595	ACYP1	-21.7	144
chr12_10768_star	78.0195	14.3554	2.44224	3.98452e-06	up	80	14	GOAT_ENSBTAP00000018600	SH3BP2	-27	140
chr12_10768_star	78.0195	14.3554	2.44224	3.98452e-06	up	80	14	GOAT_ENSBTAP00000018609	TOR3A	-35.75	143
chr14_11964_mature	19.5049	0	20	6.11526e-05	up	20	0	GOAT_ENSBTAP00000018618	TMOD2	-15.14	142
chr12_10768_star	78.0195	14.3554	2.44224	3.98452e-06	up	80	14	GOAT_ENSBTAP00000018618-D2	TMOD2	-32.64	149
chr12_10768_star	78.0195	14.3554	2.44224	3.98452e-06	up	80	14	GOAT_ENSBTAP00000018637	RTKN2	-30.16	161
chr12_10768_star	78.0195	14.3554	2.44224	3.98452e-06	up	80	14	GOAT_ENSBTAP00000018658-D2	TLR10	-32.37	162
chr12_10768_star	78.0195	14.3554	2.44224	3.98452e-06	up	80	14	GOAT_ENSBTAP00000018670	VEZT	-29.92	149
chr12_10768_star	78.0195	14.3554	2.44224	3.98452e-06	up	80	14	GOAT_ENSBTAP00000018684	FRMD1	-30.42	148
chr20_16009_mature@@bta-miR-2478	135.559	280.955	-1.05142	0.0263442	down	139	274	GOAT_ENSBTAP00000018697	--	-16.66	150
chr20_16009_mature@@bta-miR-2478	135.559	280.955	-1.05142	0.0263442	down	139	274	GOAT_ENSBTAP00000018730	PPCDC	-18.18	155
chr12_10768_star	78.0195	14.3554	2.44224	3.98452e-06	up	80	14	GOAT_ENSBTAP00000018730	PPCDC	-43.44	162
chr18_14930_mature	30.2326	7.17769	2.07451	0.0199255	up	31	7	GOAT_ENSBTAP00000018734	ARHGEF3	-15.01	153
chr12_10768_star	78.0195	14.3554	2.44224	3.98452e-06	up	80	14	GOAT_ENSBTAP00000018734	ARHGEF3	-28.73	158
chr12_10768_star	78.0195	14.3554	2.44224	3.98452e-06	up	80	14	GOAT_ENSBTAP00000018772	MLLT3	-31.32	143
chr20_16009_mature@@bta-miR-2478	135.559	280.955	-1.05142	0.0263442	down	139	274	GOAT_ENSBTAP00000018777	RAB5B	-19.34	142
chr20_16009_mature@@bta-miR-2478	135.559	280.955	-1.05142	0.0263442	down	139	274	GOAT_ENSBTAP00000018782	ZNF507	-18.36	151
chr12_10768_star	78.0195	14.3554	2.44224	3.98452e-06	up	80	14	GOAT_ENSBTAP00000018782	ZNF507	-31.23	147
chr14_11964_mature	19.5049	0	20	6.11526e-05	up	20	0	GOAT_ENSBTAP00000018799	ASB5	-17.51	161
chr12_10768_star	78.0195	14.3554	2.44224	3.98452e-06	up	80	14	GOAT_ENSBTAP00000018807	C9orf16	-37.55	148
chr12_10768_star	78.0195	14.3554	2.44224	3.98452e-06	up	80	14	GOAT_ENSBTAP00000018812	AMN1	-28.09	140
chr12_10768_star	78.0195	14.3554	2.44224	3.98452e-06	up	80	14	GOAT_ENSBTAP00000018822	ARMC10	-29.9	148
chr12_10768_star	78.0195	14.3554	2.44224	3.98452e-06	up	80	14	GOAT_ENSBTAP00000018886	PRKAR2A	-31.69	154
chr20_16009_mature@@bta-miR-2478	135.559	280.955	-1.05142	0.0263442	down	139	274	GOAT_ENSBTAP00000018888	--	-20.6	141
chr12_10768_star	78.0195	14.3554	2.44224	3.98452e-06	up	80	14	GOAT_ENSBTAP00000018903	RSG1	-41.67	156
chr12_10768_star	78.0195	14.3554	2.44224	3.98452e-06	up	80	14	GOAT_ENSBTAP00000018910	RPL34	-30.09	144
chr12_10768_star	78.0195	14.3554	2.44224	3.98452e-06	up	80	14	GOAT_ENSBTAP00000018925	--	-34.79	148
chr12_10768_star	78.0195	14.3554	2.44224	3.98452e-06	up	80	14	GOAT_ENSBTAP00000018933	FAM83F	-33.87	158
chr20_16009_mature@@bta-miR-2478	135.559	280.955	-1.05142	0.0263442	down	139	274	GOAT_ENSBTAP00000018984	--	-21.37	142
bta-miR-132	61.4404	156.884	-1.35244	0.00289389	down	63	153	GOAT_ENSBTAP00000018984-D11	--	-17.34	146
chr20_16009_mature@@bta-miR-2478	135.559	280.955	-1.05142	0.0263442	down	139	274	GOAT_ENSBTAP00000018986	ZFYVE9	-23.69	141
chr12_10768_star	78.0195	14.3554	2.44224	3.98452e-06	up	80	14	GOAT_ENSBTAP00000018986	ZFYVE9	-31.15	147
bta-miR-132	61.4404	156.884	-1.35244	0.00289389	down	63	153	GOAT_ENSBTAP00000019038	PBLD	-19.5	156
chr20_16009_mature@@bta-miR-2478	135.559	280.955	-1.05142	0.0263442	down	139	274	GOAT_ENSBTAP00000019065	PUS3	-18.09	140
chr12_10768_star	78.0195	14.3554	2.44224	3.98452e-06	up	80	14	GOAT_ENSBTAP00000019090	SDC2	-27.26	145
chr12_10768_star	78.0195	14.3554	2.44224	3.98452e-06	up	80	14	GOAT_ENSBTAP00000019091-D2	EVA1B	-29.24	165
chr12_10768_star	78.0195	14.3554	2.44224	3.98452e-06	up	80	14	GOAT_ENSBTAP00000019092	DRAXIN	-30.55	149
chr20_16009_mature@@bta-miR-2478	135.559	280.955	-1.05142	0.0263442	down	139	274	GOAT_ENSBTAP00000019120	--	-21.62	145
chr12_10768_star	78.0195	14.3554	2.44224	3.98452e-06	up	80	14	GOAT_ENSBTAP00000019133-D2	--	-26.28	149
chr20_16009_mature@@bta-miR-2478	135.559	280.955	-1.05142	0.0263442	down	139	274	GOAT_ENSBTAP00000019149	SORBS3	-16.95	145
bta-miR-132	61.4404	156.884	-1.35244	0.00289389	down	63	153	GOAT_ENSBTAP00000019149	SORBS3	-16.51	152
chr12_10768_star	78.0195	14.3554	2.44224	3.98452e-06	up	80	14	GOAT_ENSBTAP00000019161	LATS2	-34.47	142
bta-miR-132	61.4404	156.884	-1.35244	0.00289389	down	63	153	GOAT_ENSBTAP00000019184	--	-16.81	141
chr20_16009_mature@@bta-miR-2478	135.559	280.955	-1.05142	0.0263442	down	139	274	GOAT_ENSBTAP00000019203	PSMA4	-16.04	144
chr14_11964_mature	19.5049	0	20	6.11526e-05	up	20	0	GOAT_ENSBTAP00000019299	LIAS	-15.83	145
chr14_11964_mature	19.5049	0	20	6.11526e-05	up	20	0	GOAT_ENSBTAP00000019322	SFXN1	-15.38	150
chr12_10768_star	78.0195	14.3554	2.44224	3.98452e-06	up	80	14	GOAT_ENSBTAP00000019331	CLEC7A	-30.8	165
chr20_16009_mature@@bta-miR-2478	135.559	280.955	-1.05142	0.0263442	down	139	274	GOAT_ENSBTAP00000019371-D21	OR5B17	-19.23	141
chr12_10768_star	78.0195	14.3554	2.44224	3.98452e-06	up	80	14	GOAT_ENSBTAP00000019398	GUCY1A3	-27.96	143
chr12_10768_star	78.0195	14.3554	2.44224	3.98452e-06	up	80	14	GOAT_ENSBTAP00000019400	COL4A5	-28.76	142
chr20_16009_mature@@bta-miR-2478	135.559	280.955	-1.05142	0.0263442	down	139	274	GOAT_ENSBTAP00000019403	MRPL34	-16.65	143
chr12_10768_star	78.0195	14.3554	2.44224	3.98452e-06	up	80	14	GOAT_ENSBTAP00000019403	MRPL34	-32.13	148
bta-miR-132	61.4404	156.884	-1.35244	0.00289389	down	63	153	GOAT_ENSBTAP00000019413	PTGIR	-18.56	143
chr20_16009_mature@@bta-miR-2478	135.559	280.955	-1.05142	0.0263442	down	139	274	GOAT_ENSBTAP00000019451	EXOSC4	-19.73	145
bta-miR-132	61.4404	156.884	-1.35244	0.00289389	down	63	153	GOAT_ENSBTAP00000019451	EXOSC4	-25.41	151
chr12_10768_star	78.0195	14.3554	2.44224	3.98452e-06	up	80	14	GOAT_ENSBTAP00000019461	ACTA2	-29.96	157
chr12_10768_star	78.0195	14.3554	2.44224	3.98452e-06	up	80	14	GOAT_ENSBTAP00000019462	SLC26A2	-28.87	161
chr12_10768_star	78.0195	14.3554	2.44224	3.98452e-06	up	80	14	GOAT_ENSBTAP00000019468	WASF3	-35.17	169
chr20_16009_mature@@bta-miR-2478	135.559	280.955	-1.05142	0.0263442	down	139	274	GOAT_ENSBTAP00000019506	SPATA19	-15.19	148
chr12_10768_star	78.0195	14.3554	2.44224	3.98452e-06	up	80	14	GOAT_ENSBTAP00000019510	SPNS1	-36.23	147
chr12_10768_star	78.0195	14.3554	2.44224	3.98452e-06	up	80	14	GOAT_ENSBTAP00000019527	PAIP2B	-29.06	162
chr12_10768_star	78.0195	14.3554	2.44224	3.98452e-06	up	80	14	GOAT_ENSBTAP00000019534	CHRM2	-23.53	153
chr12_10768_star	78.0195	14.3554	2.44224	3.98452e-06	up	80	14	GOAT_ENSBTAP00000019538-D2	PAEP	-31.83	141
chr12_10768_star	78.0195	14.3554	2.44224	3.98452e-06	up	80	14	GOAT_ENSBTAP00000019577	CLPP	-27.77	166
chr12_10768_star	78.0195	14.3554	2.44224	3.98452e-06	up	80	14	GOAT_ENSBTAP00000019585	TMOD1	-27.48	157
chr20_16009_mature@@bta-miR-2478	135.559	280.955	-1.05142	0.0263442	down	139	274	GOAT_ENSBTAP00000019595	CD27	-17.72	145
bta-miR-132	61.4404	156.884	-1.35244	0.00289389	down	63	153	GOAT_ENSBTAP00000019596	EIF4A2	-15.52	151
chr12_10768_star	78.0195	14.3554	2.44224	3.98452e-06	up	80	14	GOAT_ENSBTAP00000019611	HOXA11	-29.09	159
chr12_10768_star	78.0195	14.3554	2.44224	3.98452e-06	up	80	14	GOAT_ENSBTAP00000019636	WIF1	-28.63	151
chr12_10768_star	78.0195	14.3554	2.44224	3.98452e-06	up	80	14	GOAT_ENSBTAP00000019639	ISG20	-29.46	150
chr12_10768_star	78.0195	14.3554	2.44224	3.98452e-06	up	80	14	GOAT_ENSBTAP00000019640	--	-31.75	168
chr12_10768_star	78.0195	14.3554	2.44224	3.98452e-06	up	80	14	GOAT_ENSBTAP00000019652	HMMR	-26.13	142
chr20_16009_mature@@bta-miR-2478	135.559	280.955	-1.05142	0.0263442	down	139	274	GOAT_ENSBTAP00000019703	ATP2A3	-21.29	140
chr12_10768_star	78.0195	14.3554	2.44224	3.98452e-06	up	80	14	GOAT_ENSBTAP00000019704	--	-35.72	144
chr12_10768_star	78.0195	14.3554	2.44224	3.98452e-06	up	80	14	GOAT_ENSBTAP00000019719	ANXA6	-27.82	148
bta-miR-132	61.4404	156.884	-1.35244	0.00289389	down	63	153	GOAT_ENSBTAP00000019754-D2	TMEFF2	-15.11	145
chr12_10768_star	78.0195	14.3554	2.44224	3.98452e-06	up	80	14	GOAT_ENSBTAP00000019763	MTX1	-36.46	155
chr12_10768_star	78.0195	14.3554	2.44224	3.98452e-06	up	80	14	GOAT_ENSBTAP00000019772	NR0B2	-38.44	169
bta-miR-132	61.4404	156.884	-1.35244	0.00289389	down	63	153	GOAT_ENSBTAP00000019785	--	-15.72	142
chr20_16009_mature@@bta-miR-2478	135.559	280.955	-1.05142	0.0263442	down	139	274	GOAT_ENSBTAP00000019809	FAM185A	-15.29	150
chr12_10768_star	78.0195	14.3554	2.44224	3.98452e-06	up	80	14	GOAT_ENSBTAP00000019812	--	-31.02	146
chr20_16009_mature@@bta-miR-2478	135.559	280.955	-1.05142	0.0263442	down	139	274	GOAT_ENSBTAP00000019814	GABARAP	-21.94	142
chr20_16009_mature@@bta-miR-2478	135.559	280.955	-1.05142	0.0263442	down	139	274	GOAT_ENSBTAP00000019835	TTC36	-22.52	142
chr20_16009_mature@@bta-miR-2478	135.559	280.955	-1.05142	0.0263442	down	139	274	GOAT_ENSBTAP00000019858	ETV5	-18.96	147
chr20_16009_mature@@bta-miR-2478	135.559	280.955	-1.05142	0.0263442	down	139	274	GOAT_ENSBTAP00000019875	MYLK2	-17.13	151
chr12_10768_star	78.0195	14.3554	2.44224	3.98452e-06	up	80	14	GOAT_ENSBTAP00000019876	MLF2	-27.5	155
chr12_10768_star	78.0195	14.3554	2.44224	3.98452e-06	up	80	14	GOAT_ENSBTAP00000019923	PLXNB2	-38.58	148
chr12_10768_star	78.0195	14.3554	2.44224	3.98452e-06	up	80	14	GOAT_ENSBTAP00000019927	CILP2	-32.9	148
chr12_10768_star	78.0195	14.3554	2.44224	3.98452e-06	up	80	14	GOAT_ENSBTAP00000019966	WDR62	-32.09	144
chr12_10768_star	78.0195	14.3554	2.44224	3.98452e-06	up	80	14	GOAT_ENSBTAP00000019975	--	-33.6	142
chr18_14930_mature	30.2326	7.17769	2.07451	0.0199255	up	31	7	GOAT_ENSBTAP00000019979	MRPL11	-18.96	142
chr12_10768_star	78.0195	14.3554	2.44224	3.98452e-06	up	80	14	GOAT_ENSBTAP00000019980	LAMTOR4	-37.58	141
chr20_16009_mature@@bta-miR-2478	135.559	280.955	-1.05142	0.0263442	down	139	274	GOAT_ENSBTAP00000019988	C2CD2L	-23.13	150
bta-miR-132	61.4404	156.884	-1.35244	0.00289389	down	63	153	GOAT_ENSBTAP00000019989	C7orf43	-15.31	145
chr12_10768_star	78.0195	14.3554	2.44224	3.98452e-06	up	80	14	GOAT_ENSBTAP00000019994	FSD2	-30.84	142
bta-miR-132	61.4404	156.884	-1.35244	0.00289389	down	63	153	GOAT_ENSBTAP00000020018	--	-19.32	151
chr12_10768_star	78.0195	14.3554	2.44224	3.98452e-06	up	80	14	GOAT_ENSBTAP00000020018	--	-32.9	142
chr12_10768_star	78.0195	14.3554	2.44224	3.98452e-06	up	80	14	GOAT_ENSBTAP00000020019	HGH1	-34.67	157
bta-miR-132	61.4404	156.884	-1.35244	0.00289389	down	63	153	GOAT_ENSBTAP00000020024	CARD10	-17.15	149
chr12_10768_star	78.0195	14.3554	2.44224	3.98452e-06	up	80	14	GOAT_ENSBTAP00000020024	CARD10	-30.06	142
bta-miR-132	61.4404	156.884	-1.35244	0.00289389	down	63	153	GOAT_ENSBTAP00000020036	CFL2	-19.59	158
chr12_10768_star	78.0195	14.3554	2.44224	3.98452e-06	up	80	14	GOAT_ENSBTAP00000020043	GBP5	-27.31	140
chr12_10768_star	78.0195	14.3554	2.44224	3.98452e-06	up	80	14	GOAT_ENSBTAP00000020055	LANCL1	-30.99	155
chr12_10768_star	78.0195	14.3554	2.44224	3.98452e-06	up	80	14	GOAT_ENSBTAP00000020056	NHLH2	-35.27	147
chr23_18096_mature	72.168	173.29	-1.26376	0.00582929	down	74	169	GOAT_ENSBTAP00000020060	--	-19.09	157
chr20_16009_mature@@bta-miR-2478	135.559	280.955	-1.05142	0.0263442	down	139	274	GOAT_ENSBTAP00000020076	PHACTR3	-23.04	142
chr12_10768_star	78.0195	14.3554	2.44224	3.98452e-06	up	80	14	GOAT_ENSBTAP00000020079	GDPD5	-26.89	140
chr12_10768_star	78.0195	14.3554	2.44224	3.98452e-06	up	80	14	GOAT_ENSBTAP00000020081	SGTA	-33.66	160
chr18_14930_mature	30.2326	7.17769	2.07451	0.0199255	up	31	7	GOAT_ENSBTAP00000020084	--	-15.09	140
chr12_10768_star	78.0195	14.3554	2.44224	3.98452e-06	up	80	14	GOAT_ENSBTAP00000020093	RABEPK	-27.18	151
chr12_10768_star	78.0195	14.3554	2.44224	3.98452e-06	up	80	14	GOAT_ENSBTAP00000020103	DSP	-27.62	162
chr20_16009_mature@@bta-miR-2478	135.559	280.955	-1.05142	0.0263442	down	139	274	GOAT_ENSBTAP00000020105	TOB2	-17.51	149
chr20_16009_mature@@bta-miR-2478	135.559	280.955	-1.05142	0.0263442	down	139	274	GOAT_ENSBTAP00000020114	GADD45GIP1	-16.67	148
chr12_10768_star	78.0195	14.3554	2.44224	3.98452e-06	up	80	14	GOAT_ENSBTAP00000020116	SIK3	-27.05	162
chr12_10768_star	78.0195	14.3554	2.44224	3.98452e-06	up	80	14	GOAT_ENSBTAP00000020118	--	-33.09	147
chr12_10768_star	78.0195	14.3554	2.44224	3.98452e-06	up	80	14	GOAT_ENSBTAP00000020140	RUNDC1	-35.62	153
chr12_10768_star	78.0195	14.3554	2.44224	3.98452e-06	up	80	14	GOAT_ENSBTAP00000020150	S100A10	-29.49	146
chr20_16009_mature@@bta-miR-2478	135.559	280.955	-1.05142	0.0263442	down	139	274	GOAT_ENSBTAP00000020166	PLD4	-15.97	142
chr12_10768_star	78.0195	14.3554	2.44224	3.98452e-06	up	80	14	GOAT_ENSBTAP00000020166	PLD4	-36.68	163
chr12_10768_star	78.0195	14.3554	2.44224	3.98452e-06	up	80	14	GOAT_ENSBTAP00000020185	LCT	-23.31	153
chr12_10768_star	78.0195	14.3554	2.44224	3.98452e-06	up	80	14	GOAT_ENSBTAP00000020191-D9	--	-33.98	146
chr12_10768_star	78.0195	14.3554	2.44224	3.98452e-06	up	80	14	GOAT_ENSBTAP00000020200	EPM2A	-36.16	163
chr23_18096_mature	72.168	173.29	-1.26376	0.00582929	down	74	169	GOAT_ENSBTAP00000020234-D4	--	-21.75	163
chr12_10768_star	78.0195	14.3554	2.44224	3.98452e-06	up	80	14	GOAT_ENSBTAP00000020234-D4	--	-32.19	161
chr20_16009_mature@@bta-miR-2478	135.559	280.955	-1.05142	0.0263442	down	139	274	GOAT_ENSBTAP00000020239	IFNAR2	-20.32	142
chr20_16009_mature@@bta-miR-2478	135.559	280.955	-1.05142	0.0263442	down	139	274	GOAT_ENSBTAP00000020286	B4GALT1	-16.97	143
bta-miR-132	61.4404	156.884	-1.35244	0.00289389	down	63	153	GOAT_ENSBTAP00000020290	--	-15.79	142
chr12_10768_star	78.0195	14.3554	2.44224	3.98452e-06	up	80	14	GOAT_ENSBTAP00000020291	NEUROG2	-29.02	145
chr20_16009_mature@@bta-miR-2478	135.559	280.955	-1.05142	0.0263442	down	139	274	GOAT_ENSBTAP00000020296	GLB1	-16.97	152
chr20_16009_mature@@bta-miR-2478	135.559	280.955	-1.05142	0.0263442	down	139	274	GOAT_ENSBTAP00000020298	--	-15.88	141
chr12_10768_star	78.0195	14.3554	2.44224	3.98452e-06	up	80	14	GOAT_ENSBTAP00000020307	ITGAE	-32.81	165
bta-miR-132	61.4404	156.884	-1.35244	0.00289389	down	63	153	GOAT_ENSBTAP00000020308	SGSH	-18.52	148
chr12_10768_star	78.0195	14.3554	2.44224	3.98452e-06	up	80	14	GOAT_ENSBTAP00000020308	SGSH	-40.25	145
bta-miR-132	61.4404	156.884	-1.35244	0.00289389	down	63	153	GOAT_ENSBTAP00000020324	SLC26A11	-19.69	160
bta-miR-132	61.4404	156.884	-1.35244	0.00289389	down	63	153	GOAT_ENSBTAP00000020333	GLE1	-16.09	148
chr12_10768_star	78.0195	14.3554	2.44224	3.98452e-06	up	80	14	GOAT_ENSBTAP00000020337	--	-40.02	161
chr12_10768_star	78.0195	14.3554	2.44224	3.98452e-06	up	80	14	GOAT_ENSBTAP00000020365	--	-35.73	171
chr12_10768_star	78.0195	14.3554	2.44224	3.98452e-06	up	80	14	GOAT_ENSBTAP00000020366	SLC4A10	-30.66	142
chr12_10768_star	78.0195	14.3554	2.44224	3.98452e-06	up	80	14	GOAT_ENSBTAP00000020376	TRERF1	-25.96	146
chr20_16009_mature@@bta-miR-2478	135.559	280.955	-1.05142	0.0263442	down	139	274	GOAT_ENSBTAP00000020385	TSPAN12	-16.7	151
chr12_10768_star	78.0195	14.3554	2.44224	3.98452e-06	up	80	14	GOAT_ENSBTAP00000020395	SPTAN1	-29.25	140
chr20_16009_mature@@bta-miR-2478	135.559	280.955	-1.05142	0.0263442	down	139	274	GOAT_ENSBTAP00000020401	NASP	-15.07	147
chr4_3193_mature	69.2423	25.6346	1.43356	0.0210112	up	71	25	GOAT_ENSBTAP00000020413	ALDOB	-15.72	166
chr12_10768_star	78.0195	14.3554	2.44224	3.98452e-06	up	80	14	GOAT_ENSBTAP00000020417	CDC42SE1	-29.06	141
chr12_10768_star	78.0195	14.3554	2.44224	3.98452e-06	up	80	14	GOAT_ENSBTAP00000020427	MLLT11	-29.14	175
chr12_10768_star	78.0195	14.3554	2.44224	3.98452e-06	up	80	14	GOAT_ENSBTAP00000020428	--	-35.29	167
chr20_16009_mature@@bta-miR-2478	135.559	280.955	-1.05142	0.0263442	down	139	274	GOAT_ENSBTAP00000020433	SH2D3C	-18.82	154
chr20_16009_mature@@bta-miR-2478	135.559	280.955	-1.05142	0.0263442	down	139	274	GOAT_ENSBTAP00000020449	--	-17.47	145
chr12_10768_star	78.0195	14.3554	2.44224	3.98452e-06	up	80	14	GOAT_ENSBTAP00000020449	--	-35.62	147
chr20_16009_mature@@bta-miR-2478	135.559	280.955	-1.05142	0.0263442	down	139	274	GOAT_ENSBTAP00000020452	RPL18	-18.26	159
chr12_10768_star	78.0195	14.3554	2.44224	3.98452e-06	up	80	14	GOAT_ENSBTAP00000020468	GREB1	-32.47	172
chr12_10768_star	78.0195	14.3554	2.44224	3.98452e-06	up	80	14	GOAT_ENSBTAP00000020478	DTYMK	-33.06	144
bta-miR-132	61.4404	156.884	-1.35244	0.00289389	down	63	153	GOAT_ENSBTAP00000020514	NTMT1	-17.13	144
chr12_10768_star	78.0195	14.3554	2.44224	3.98452e-06	up	80	14	GOAT_ENSBTAP00000020564	SRSF11	-28.79	178
chr20_16009_mature@@bta-miR-2478	135.559	280.955	-1.05142	0.0263442	down	139	274	GOAT_ENSBTAP00000020570	SRD5A1	-15.28	147
chr12_10768_star	78.0195	14.3554	2.44224	3.98452e-06	up	80	14	GOAT_ENSBTAP00000020574	ANKRD13C	-27.9	164
chr12_10768_star	78.0195	14.3554	2.44224	3.98452e-06	up	80	14	GOAT_ENSBTAP00000020582	C6orf118	-24.07	156
chr20_16009_mature@@bta-miR-2478	135.559	280.955	-1.05142	0.0263442	down	139	274	GOAT_ENSBTAP00000020594	--	-16.22	147
chr20_16009_mature@@bta-miR-2478	135.559	280.955	-1.05142	0.0263442	down	139	274	GOAT_ENSBTAP00000020600	VPS51	-16.85	143
chr12_10768_star	78.0195	14.3554	2.44224	3.98452e-06	up	80	14	GOAT_ENSBTAP00000020600	VPS51	-39.53	140
chr20_16009_mature@@bta-miR-2478	135.559	280.955	-1.05142	0.0263442	down	139	274	GOAT_ENSBTAP00000020627	SLC11A1	-16.57	150
chr20_16009_mature@@bta-miR-2478	135.559	280.955	-1.05142	0.0263442	down	139	274	GOAT_ENSBTAP00000020635	CHCHD4	-15.84	146
chr12_10768_star	78.0195	14.3554	2.44224	3.98452e-06	up	80	14	GOAT_ENSBTAP00000020700	RBP7	-25.88	141
chr20_16009_mature@@bta-miR-2478	135.559	280.955	-1.05142	0.0263442	down	139	274	GOAT_ENSBTAP00000020701	HMOX1	-16.55	151
chr12_10768_star	78.0195	14.3554	2.44224	3.98452e-06	up	80	14	GOAT_ENSBTAP00000020701	HMOX1	-38.68	174
bta-miR-132	61.4404	156.884	-1.35244	0.00289389	down	63	153	GOAT_ENSBTAP00000020709	SQSTM1	-19.56	144
chr12_10768_star	78.0195	14.3554	2.44224	3.98452e-06	up	80	14	GOAT_ENSBTAP00000020727	C5orf45	-24.28	144
chr12_10768_star	78.0195	14.3554	2.44224	3.98452e-06	up	80	14	GOAT_ENSBTAP00000020744	GDF15	-30.53	168
chr20_16009_mature@@bta-miR-2478	135.559	280.955	-1.05142	0.0263442	down	139	274	GOAT_ENSBTAP00000020758	SMPD1	-23.88	165
chr12_10768_star	78.0195	14.3554	2.44224	3.98452e-06	up	80	14	GOAT_ENSBTAP00000020758	SMPD1	-37.96	175
chr12_10768_star	78.0195	14.3554	2.44224	3.98452e-06	up	80	14	GOAT_ENSBTAP00000020783	CYP4X1	-28.5	168
bta-miR-132	61.4404	156.884	-1.35244	0.00289389	down	63	153	GOAT_ENSBTAP00000020853	TREML2	-21.36	140
bta-miR-132	61.4404	156.884	-1.35244	0.00289389	down	63	153	GOAT_ENSBTAP00000020872	CRIPT	-22.65	144
chr14_11964_mature	19.5049	0	20	6.11526e-05	up	20	0	GOAT_ENSBTAP00000020875	BPIFB1	-18.55	154
chr12_10768_star	78.0195	14.3554	2.44224	3.98452e-06	up	80	14	GOAT_ENSBTAP00000020890	--	-32.79	170
chr20_16009_mature@@bta-miR-2478	135.559	280.955	-1.05142	0.0263442	down	139	274	GOAT_ENSBTAP00000020897	MRC2	-16.78	141
chr12_10768_star	78.0195	14.3554	2.44224	3.98452e-06	up	80	14	GOAT_ENSBTAP00000020897	MRC2	-34.11	148
chr12_10768_star	78.0195	14.3554	2.44224	3.98452e-06	up	80	14	GOAT_ENSBTAP00000020909	RAB3IL1	-36.23	164
chr12_10768_star	78.0195	14.3554	2.44224	3.98452e-06	up	80	14	GOAT_ENSBTAP00000020912	AMN	-34.2	148
chr12_10768_star	78.0195	14.3554	2.44224	3.98452e-06	up	80	14	GOAT_ENSBTAP00000020923	USB1	-34.46	140
chr20_16009_mature@@bta-miR-2478	135.559	280.955	-1.05142	0.0263442	down	139	274	GOAT_ENSBTAP00000020929	COQ5	-25.14	146
chr12_10768_star	78.0195	14.3554	2.44224	3.98452e-06	up	80	14	GOAT_ENSBTAP00000020929	COQ5	-31.26	149
chr4_3446_mature	112.153	44.0915	1.34689	0.00898861	up	115	43	GOAT_ENSBTAP00000020932	SPATA22	-16.11	159
bta-miR-132	61.4404	156.884	-1.35244	0.00289389	down	63	153	GOAT_ENSBTAP00000020933	EML2	-15.58	147
chr12_10768_star	78.0195	14.3554	2.44224	3.98452e-06	up	80	14	GOAT_ENSBTAP00000020937	RNF10	-23.68	147
bta-miR-132	61.4404	156.884	-1.35244	0.00289389	down	63	153	GOAT_ENSBTAP00000020940	YTHDF2	-18.33	141
chr12_10768_star	78.0195	14.3554	2.44224	3.98452e-06	up	80	14	GOAT_ENSBTAP00000020985	EFNB1	-39.51	161
chr20_16009_mature@@bta-miR-2478	135.559	280.955	-1.05142	0.0263442	down	139	274	GOAT_ENSBTAP00000020989	--	-16.73	158
bta-miR-132	61.4404	156.884	-1.35244	0.00289389	down	63	153	GOAT_ENSBTAP00000020995	ZNF609	-28.5	154
chr20_16009_mature@@bta-miR-2478	135.559	280.955	-1.05142	0.0263442	down	139	274	GOAT_ENSBTAP00000021009	CFP	-19.97	140
bta-miR-132	61.4404	156.884	-1.35244	0.00289389	down	63	153	GOAT_ENSBTAP00000021025	FKBP11	-23.94	141
chr12_10768_star	78.0195	14.3554	2.44224	3.98452e-06	up	80	14	GOAT_ENSBTAP00000021029	--	-25.53	151
chr12_10768_star	78.0195	14.3554	2.44224	3.98452e-06	up	80	14	GOAT_ENSBTAP00000021039	PIWIL2	-32.82	140
bta-miR-132	61.4404	156.884	-1.35244	0.00289389	down	63	153	GOAT_ENSBTAP00000021078	TPRG1L	-17.43	148
chr12_10768_star	78.0195	14.3554	2.44224	3.98452e-06	up	80	14	GOAT_ENSBTAP00000021078	TPRG1L	-36.48	144
bta-miR-132	61.4404	156.884	-1.35244	0.00289389	down	63	153	GOAT_ENSBTAP00000021097	PROKR2	-16.28	145
chr12_10768_star	78.0195	14.3554	2.44224	3.98452e-06	up	80	14	GOAT_ENSBTAP00000021097	PROKR2	-30.12	145
chr12_10768_star	78.0195	14.3554	2.44224	3.98452e-06	up	80	14	GOAT_ENSBTAP00000021140-D2	ZNF354C	-24.53	152
chr12_10768_star	78.0195	14.3554	2.44224	3.98452e-06	up	80	14	GOAT_ENSBTAP00000021161	DMKN	-24	144
chr12_10768_star	78.0195	14.3554	2.44224	3.98452e-06	up	80	14	GOAT_ENSBTAP00000021186	TTC4	-27.55	155
bta-miR-132	61.4404	156.884	-1.35244	0.00289389	down	63	153	GOAT_ENSBTAP00000021194	DIAPH1	-15.06	141
chr12_10768_star	78.0195	14.3554	2.44224	3.98452e-06	up	80	14	GOAT_ENSBTAP00000021198	ARAP3	-32.4	151
chr20_16009_mature@@bta-miR-2478	135.559	280.955	-1.05142	0.0263442	down	139	274	GOAT_ENSBTAP00000021199	DNAJA4	-23.34	143
chr12_10768_star	78.0195	14.3554	2.44224	3.98452e-06	up	80	14	GOAT_ENSBTAP00000021199	DNAJA4	-33.65	146
chr12_10768_star	78.0195	14.3554	2.44224	3.98452e-06	up	80	14	GOAT_ENSBTAP00000021203	WDR61	-33.81	146
chr12_10768_star	78.0195	14.3554	2.44224	3.98452e-06	up	80	14	GOAT_ENSBTAP00000021208	--	-28.21	144
chr12_10768_star	78.0195	14.3554	2.44224	3.98452e-06	up	80	14	GOAT_ENSBTAP00000021210	NOL11	-31.91	159
chr12_10768_star	78.0195	14.3554	2.44224	3.98452e-06	up	80	14	GOAT_ENSBTAP00000021217	--	-25.59	150
chr12_10768_star	78.0195	14.3554	2.44224	3.98452e-06	up	80	14	GOAT_ENSBTAP00000021251	FLVCR1	-24.25	153
bta-miR-132	61.4404	156.884	-1.35244	0.00289389	down	63	153	GOAT_ENSBTAP00000021281	GPR35	-16.79	146
chr12_10768_star	78.0195	14.3554	2.44224	3.98452e-06	up	80	14	GOAT_ENSBTAP00000021328-D2	MYL12A	-27.43	140
chr12_10768_star	78.0195	14.3554	2.44224	3.98452e-06	up	80	14	GOAT_ENSBTAP00000021337	--	-26.56	142
chr20_16009_mature@@bta-miR-2478	135.559	280.955	-1.05142	0.0263442	down	139	274	GOAT_ENSBTAP00000021393	EMC8	-15.28	141
chr12_10768_star	78.0195	14.3554	2.44224	3.98452e-06	up	80	14	GOAT_ENSBTAP00000021448	ELSPBP1	-31.7	157
chr12_10768_star	78.0195	14.3554	2.44224	3.98452e-06	up	80	14	GOAT_ENSBTAP00000021466	--	-32.67	157
chr20_16009_mature@@bta-miR-2478	135.559	280.955	-1.05142	0.0263442	down	139	274	GOAT_ENSBTAP00000021476	NCAPG2	-20.11	143
bta-miR-132	61.4404	156.884	-1.35244	0.00289389	down	63	153	GOAT_ENSBTAP00000021507	MAPK3	-19.15	152
chr12_10768_star	78.0195	14.3554	2.44224	3.98452e-06	up	80	14	GOAT_ENSBTAP00000021517	FLII	-33.2	147
chr12_10768_star	78.0195	14.3554	2.44224	3.98452e-06	up	80	14	GOAT_ENSBTAP00000021523	KCNJ11	-36.54	149
chr12_10768_star	78.0195	14.3554	2.44224	3.98452e-06	up	80	14	GOAT_ENSBTAP00000021525	COX4I2	-31.23	160
chr20_16009_mature@@bta-miR-2478	135.559	280.955	-1.05142	0.0263442	down	139	274	GOAT_ENSBTAP00000021544	ENAH	-18.19	151
chr12_10768_star	78.0195	14.3554	2.44224	3.98452e-06	up	80	14	GOAT_ENSBTAP00000021544	ENAH	-29.56	160
chr12_10768_star	78.0195	14.3554	2.44224	3.98452e-06	up	80	14	GOAT_ENSBTAP00000021547	GRM6	-25.97	141
chr12_10768_star	78.0195	14.3554	2.44224	3.98452e-06	up	80	14	GOAT_ENSBTAP00000021553	FASTKD2	-27.2	157
chr20_16009_mature@@bta-miR-2478	135.559	280.955	-1.05142	0.0263442	down	139	274	GOAT_ENSBTAP00000021579	RBM43	-23.52	158
chr12_10768_star	78.0195	14.3554	2.44224	3.98452e-06	up	80	14	GOAT_ENSBTAP00000021587	RPS7	-30.46	142
chr12_10768_star	78.0195	14.3554	2.44224	3.98452e-06	up	80	14	GOAT_ENSBTAP00000021593	KLF9	-32.65	160
chr12_10768_star	78.0195	14.3554	2.44224	3.98452e-06	up	80	14	GOAT_ENSBTAP00000021595	POFUT1	-28.44	164
chr12_10768_star	78.0195	14.3554	2.44224	3.98452e-06	up	80	14	GOAT_ENSBTAP00000021614	RNF157	-26.34	159
chr12_10768_star	78.0195	14.3554	2.44224	3.98452e-06	up	80	14	GOAT_ENSBTAP00000021619	TMEM101	-36.59	149
chr20_16009_mature@@bta-miR-2478	135.559	280.955	-1.05142	0.0263442	down	139	274	GOAT_ENSBTAP00000021638	SERPING1	-16.61	146
chr12_10768_star	78.0195	14.3554	2.44224	3.98452e-06	up	80	14	GOAT_ENSBTAP00000021638	SERPING1	-34.62	140
chr12_10768_star	78.0195	14.3554	2.44224	3.98452e-06	up	80	14	GOAT_ENSBTAP00000021641	ME2	-24.54	154
chr14_11964_mature	19.5049	0	20	6.11526e-05	up	20	0	GOAT_ENSBTAP00000021647	AMDHD1	-16.5	156
chr12_10768_star	78.0195	14.3554	2.44224	3.98452e-06	up	80	14	GOAT_ENSBTAP00000021658	PREP	-30.21	148
chr20_16009_mature@@bta-miR-2478	135.559	280.955	-1.05142	0.0263442	down	139	274	GOAT_ENSBTAP00000021661	NGB	-17.95	151
chr20_16009_mature@@bta-miR-2478	135.559	280.955	-1.05142	0.0263442	down	139	274	GOAT_ENSBTAP00000021672	RHOV	-20.96	142
chr20_16009_mature@@bta-miR-2478	135.559	280.955	-1.05142	0.0263442	down	139	274	GOAT_ENSBTAP00000021677	RPP25L	-16.35	147
chr12_10768_star	78.0195	14.3554	2.44224	3.98452e-06	up	80	14	GOAT_ENSBTAP00000021683	GPD1	-37.33	155
chr20_16009_mature@@bta-miR-2478	135.559	280.955	-1.05142	0.0263442	down	139	274	GOAT_ENSBTAP00000021699	ATP6V1D	-18.24	159
chr12_10768_star	78.0195	14.3554	2.44224	3.98452e-06	up	80	14	GOAT_ENSBTAP00000021717-D2	C1orf52	-26.61	153
chr18_14930_mature	30.2326	7.17769	2.07451	0.0199255	up	31	7	GOAT_ENSBTAP00000021719	SFPQ	-16.98	147
chr12_10768_star	78.0195	14.3554	2.44224	3.98452e-06	up	80	14	GOAT_ENSBTAP00000021722	2016-09-12	-25.33	156
chr20_16009_mature@@bta-miR-2478	135.559	280.955	-1.05142	0.0263442	down	139	274	GOAT_ENSBTAP00000021730	NPM3	-20.24	156
chr12_10768_star	78.0195	14.3554	2.44224	3.98452e-06	up	80	14	GOAT_ENSBTAP00000021730	NPM3	-36.16	178
bta-miR-132	61.4404	156.884	-1.35244	0.00289389	down	63	153	GOAT_ENSBTAP00000021732	SPPL3	-17.86	146
chr12_10768_star	78.0195	14.3554	2.44224	3.98452e-06	up	80	14	GOAT_ENSBTAP00000021750	XKR7	-30.39	150
bta-miR-132	61.4404	156.884	-1.35244	0.00289389	down	63	153	GOAT_ENSBTAP00000021752	TEAD2	-23.12	148
chr20_16009_mature@@bta-miR-2478	135.559	280.955	-1.05142	0.0263442	down	139	274	GOAT_ENSBTAP00000021755	IER2	-19.18	145
chr12_10768_star	78.0195	14.3554	2.44224	3.98452e-06	up	80	14	GOAT_ENSBTAP00000021764	--	-26.16	140
chr12_10768_star	78.0195	14.3554	2.44224	3.98452e-06	up	80	14	GOAT_ENSBTAP00000021768	ABCG5	-30.78	153
chr12_10768_star	78.0195	14.3554	2.44224	3.98452e-06	up	80	14	GOAT_ENSBTAP00000021773	LRPPRC	-29.14	147
chr20_16009_mature@@bta-miR-2478	135.559	280.955	-1.05142	0.0263442	down	139	274	GOAT_ENSBTAP00000021788	KRT35	-17.39	146
chr12_10768_star	78.0195	14.3554	2.44224	3.98452e-06	up	80	14	GOAT_ENSBTAP00000021789	F10	-32.54	151
chr12_10768_star	78.0195	14.3554	2.44224	3.98452e-06	up	80	14	GOAT_ENSBTAP00000021810-D13	--	-39.34	140
chr12_10768_star	78.0195	14.3554	2.44224	3.98452e-06	up	80	14	GOAT_ENSBTAP00000021822	MCM10	-26.61	151
chr12_10768_star	78.0195	14.3554	2.44224	3.98452e-06	up	80	14	GOAT_ENSBTAP00000021846	COMMD7	-37.58	175
chr12_10768_star	78.0195	14.3554	2.44224	3.98452e-06	up	80	14	GOAT_ENSBTAP00000021848	TMEM205	-28.14	152
bta-miR-132	61.4404	156.884	-1.35244	0.00289389	down	63	153	GOAT_ENSBTAP00000021849	METTL8	-22.45	165
chr12_10768_star	78.0195	14.3554	2.44224	3.98452e-06	up	80	14	GOAT_ENSBTAP00000021864	GOT1L1	-28.51	149
chr20_16009_mature@@bta-miR-2478	135.559	280.955	-1.05142	0.0263442	down	139	274	GOAT_ENSBTAP00000021887	PABPN1	-18.99	151
chr12_10768_star	78.0195	14.3554	2.44224	3.98452e-06	up	80	14	GOAT_ENSBTAP00000021887	PABPN1	-27.01	147
chr12_10768_star	78.0195	14.3554	2.44224	3.98452e-06	up	80	14	GOAT_ENSBTAP00000021892	DHCR7	-27.52	144
bta-miR-132	61.4404	156.884	-1.35244	0.00289389	down	63	153	GOAT_ENSBTAP00000021895	PDPR	-17.7	151
chr12_10768_star	78.0195	14.3554	2.44224	3.98452e-06	up	80	14	GOAT_ENSBTAP00000021899	RASL12	-35.63	147
bta-miR-132	61.4404	156.884	-1.35244	0.00289389	down	63	153	GOAT_ENSBTAP00000021903	LINGO3	-15.68	141
bta-miR-132	61.4404	156.884	-1.35244	0.00289389	down	63	153	GOAT_ENSBTAP00000021951	SCN1A	-21.61	148
chr12_10768_star	78.0195	14.3554	2.44224	3.98452e-06	up	80	14	GOAT_ENSBTAP00000021951	SCN1A	-35.55	164
bta-miR-132	61.4404	156.884	-1.35244	0.00289389	down	63	153	GOAT_ENSBTAP00000021969	C15orf40	-20.01	152
chr12_10768_star	78.0195	14.3554	2.44224	3.98452e-06	up	80	14	GOAT_ENSBTAP00000021969	C15orf40	-25.05	145
chr12_10768_star	78.0195	14.3554	2.44224	3.98452e-06	up	80	14	GOAT_ENSBTAP00000021978	PIH1D1	-35.46	170
bta-miR-132	61.4404	156.884	-1.35244	0.00289389	down	63	153	GOAT_ENSBTAP00000021981	SLC25A30	-17.86	155
bta-miR-132	61.4404	156.884	-1.35244	0.00289389	down	63	153	GOAT_ENSBTAP00000021995	CAMK1G	-16.6	156
chr12_10768_star	78.0195	14.3554	2.44224	3.98452e-06	up	80	14	GOAT_ENSBTAP00000022032	NPRL3	-36.99	164
chr20_16009_mature@@bta-miR-2478	135.559	280.955	-1.05142	0.0263442	down	139	274	GOAT_ENSBTAP00000022041	LUC7L	-17.44	148
chr12_10768_star	78.0195	14.3554	2.44224	3.98452e-06	up	80	14	GOAT_ENSBTAP00000022075	FMNL3	-32	146
bta-miR-132	61.4404	156.884	-1.35244	0.00289389	down	63	153	GOAT_ENSBTAP00000022125	NPY2R	-18.19	159
chr12_10768_star	78.0195	14.3554	2.44224	3.98452e-06	up	80	14	GOAT_ENSBTAP00000022145	CCND2	-32.89	161
chr12_10768_star	78.0195	14.3554	2.44224	3.98452e-06	up	80	14	GOAT_ENSBTAP00000022160	PIGN	-27.39	157
chr23_18096_mature	72.168	173.29	-1.26376	0.00582929	down	74	169	GOAT_ENSBTAP00000022161	SLC2A4RG	-25.64	144
chr12_10768_star	78.0195	14.3554	2.44224	3.98452e-06	up	80	14	GOAT_ENSBTAP00000022178	ETFDH	-24.85	154
chr12_10768_star	78.0195	14.3554	2.44224	3.98452e-06	up	80	14	GOAT_ENSBTAP00000022214	--	-30.61	157
chr20_16009_mature@@bta-miR-2478	135.559	280.955	-1.05142	0.0263442	down	139	274	GOAT_ENSBTAP00000022242	DNAI2	-23.21	163
chr12_10768_star	78.0195	14.3554	2.44224	3.98452e-06	up	80	14	GOAT_ENSBTAP00000022242	DNAI2	-40.92	148
chr20_16009_mature@@bta-miR-2478	135.559	280.955	-1.05142	0.0263442	down	139	274	GOAT_ENSBTAP00000022251	HIGD1B	-21.23	156
chr4_3446_mature	112.153	44.0915	1.34689	0.00898861	up	115	43	GOAT_ENSBTAP00000022271	NAT10	-16.94	153
bta-miR-132	61.4404	156.884	-1.35244	0.00289389	down	63	153	GOAT_ENSBTAP00000022290	--	-19.22	159
chr12_10768_star	78.0195	14.3554	2.44224	3.98452e-06	up	80	14	GOAT_ENSBTAP00000022302	SCN3B	-28.66	158
chr12_10768_star	78.0195	14.3554	2.44224	3.98452e-06	up	80	14	GOAT_ENSBTAP00000022311	SLC27A1	-42.72	152
chr20_16009_mature@@bta-miR-2478	135.559	280.955	-1.05142	0.0263442	down	139	274	GOAT_ENSBTAP00000022318	--	-19.31	141
chr12_10768_star	78.0195	14.3554	2.44224	3.98452e-06	up	80	14	GOAT_ENSBTAP00000022364	PYCRL	-29.67	140
chr18_14930_mature	30.2326	7.17769	2.07451	0.0199255	up	31	7	GOAT_ENSBTAP00000022372	SNRNP40	-15.69	150
chr12_10768_star	78.0195	14.3554	2.44224	3.98452e-06	up	80	14	GOAT_ENSBTAP00000022373	--	-26.27	140
chr12_10768_star	78.0195	14.3554	2.44224	3.98452e-06	up	80	14	GOAT_ENSBTAP00000022379	CSNK1G1	-26.32	147
bta-miR-132	61.4404	156.884	-1.35244	0.00289389	down	63	153	GOAT_ENSBTAP00000022381	WDR46	-19.38	142
chr12_10768_star	78.0195	14.3554	2.44224	3.98452e-06	up	80	14	GOAT_ENSBTAP00000022398	MTO1	-33.12	146
bta-miR-132	61.4404	156.884	-1.35244	0.00289389	down	63	153	GOAT_ENSBTAP00000022416	SNIP1	-17.63	150
chr12_10768_star	78.0195	14.3554	2.44224	3.98452e-06	up	80	14	GOAT_ENSBTAP00000022416	SNIP1	-30.13	153
bta-miR-132	61.4404	156.884	-1.35244	0.00289389	down	63	153	GOAT_ENSBTAP00000022442	POLD3	-15.39	155
chr20_16009_mature@@bta-miR-2478	135.559	280.955	-1.05142	0.0263442	down	139	274	GOAT_ENSBTAP00000022453	KIAA1147	-16.55	151
bta-miR-132	61.4404	156.884	-1.35244	0.00289389	down	63	153	GOAT_ENSBTAP00000022453	KIAA1147	-25.26	169
chr20_16009_mature@@bta-miR-2478	135.559	280.955	-1.05142	0.0263442	down	139	274	GOAT_ENSBTAP00000022460	MT3	-16.37	155
chr12_10768_star	78.0195	14.3554	2.44224	3.98452e-06	up	80	14	GOAT_ENSBTAP00000022460	MT3	-33.5	141
chr12_10768_star	78.0195	14.3554	2.44224	3.98452e-06	up	80	14	GOAT_ENSBTAP00000022477	MED8	-27.61	141
chr12_10768_star	78.0195	14.3554	2.44224	3.98452e-06	up	80	14	GOAT_ENSBTAP00000022480	TRAPPC13	-38.31	179
chr20_16009_mature@@bta-miR-2478	135.559	280.955	-1.05142	0.0263442	down	139	274	GOAT_ENSBTAP00000022518	E2F7	-20.4	157
chr12_10768_star	78.0195	14.3554	2.44224	3.98452e-06	up	80	14	GOAT_ENSBTAP00000022518	E2F7	-35.4	144
bta-miR-132	61.4404	156.884	-1.35244	0.00289389	down	63	153	GOAT_ENSBTAP00000022546	B3GAT3	-21.02	141
chr12_10768_star	78.0195	14.3554	2.44224	3.98452e-06	up	80	14	GOAT_ENSBTAP00000022554	--	-33.52	154
chr12_10768_star	78.0195	14.3554	2.44224	3.98452e-06	up	80	14	GOAT_ENSBTAP00000022558	GANAB	-26.18	143
chr18_14930_mature	30.2326	7.17769	2.07451	0.0199255	up	31	7	GOAT_ENSBTAP00000022579	FUNDC2	-15.2	145
chr20_16009_mature@@bta-miR-2478	135.559	280.955	-1.05142	0.0263442	down	139	274	GOAT_ENSBTAP00000022580	PCYT1A	-16.03	152
chr12_10768_star	78.0195	14.3554	2.44224	3.98452e-06	up	80	14	GOAT_ENSBTAP00000022592	PIN1	-39.83	157
chr23_18096_mature	72.168	173.29	-1.26376	0.00582929	down	74	169	GOAT_ENSBTAP00000022605	--	-17.63	150
chr12_10768_star	78.0195	14.3554	2.44224	3.98452e-06	up	80	14	GOAT_ENSBTAP00000022605	--	-35.17	146
chr23_18096_mature	72.168	173.29	-1.26376	0.00582929	down	74	169	GOAT_ENSBTAP00000022606	IL22RA2	-16.56	140
chr14_11964_mature	19.5049	0	20	6.11526e-05	up	20	0	GOAT_ENSBTAP00000022631	PRKDC	-17.95	161
chr12_10768_star	78.0195	14.3554	2.44224	3.98452e-06	up	80	14	GOAT_ENSBTAP00000022635	INPP5J	-31.25	150
chr14_11964_mature	19.5049	0	20	6.11526e-05	up	20	0	GOAT_ENSBTAP00000022639	DEPDC1B	-15.76	140
chr12_10768_star	78.0195	14.3554	2.44224	3.98452e-06	up	80	14	GOAT_ENSBTAP00000022639	DEPDC1B	-26.92	152
chr20_16009_mature@@bta-miR-2478	135.559	280.955	-1.05142	0.0263442	down	139	274	GOAT_ENSBTAP00000022652	PKN1	-20.87	142
chr12_10768_star	78.0195	14.3554	2.44224	3.98452e-06	up	80	14	GOAT_ENSBTAP00000022654	LY6E	-34.36	141
chr20_16009_mature@@bta-miR-2478	135.559	280.955	-1.05142	0.0263442	down	139	274	GOAT_ENSBTAP00000022667	CENPJ	-18.26	143
chr12_10768_star	78.0195	14.3554	2.44224	3.98452e-06	up	80	14	GOAT_ENSBTAP00000022667	CENPJ	-31.25	144
chr12_10768_star	78.0195	14.3554	2.44224	3.98452e-06	up	80	14	GOAT_ENSBTAP00000022687	ITGB2	-28.26	152
chr12_10768_star	78.0195	14.3554	2.44224	3.98452e-06	up	80	14	GOAT_ENSBTAP00000022696	--	-38.86	142
chr4_3446_mature	112.153	44.0915	1.34689	0.00898861	up	115	43	GOAT_ENSBTAP00000022699	EPB41L4B	-15.08	146
bta-miR-132	61.4404	156.884	-1.35244	0.00289389	down	63	153	GOAT_ENSBTAP00000022699	EPB41L4B	-17.03	156
chr12_10768_star	78.0195	14.3554	2.44224	3.98452e-06	up	80	14	GOAT_ENSBTAP00000022702	ZNF384	-32.74	155
chr12_10768_star	78.0195	14.3554	2.44224	3.98452e-06	up	80	14	GOAT_ENSBTAP00000022729	--	-35.29	146
chr20_16009_mature@@bta-miR-2478	135.559	280.955	-1.05142	0.0263442	down	139	274	GOAT_ENSBTAP00000022731-D6	--	-15.47	140
chr12_10768_star	78.0195	14.3554	2.44224	3.98452e-06	up	80	14	GOAT_ENSBTAP00000022731-D6	--	-36.16	157
chr12_10768_star	78.0195	14.3554	2.44224	3.98452e-06	up	80	14	GOAT_ENSBTAP00000022739	MAP3K13	-30.19	145
chr12_10768_star	78.0195	14.3554	2.44224	3.98452e-06	up	80	14	GOAT_ENSBTAP00000022743	FSTL4	-35.4	158
chr20_16009_mature@@bta-miR-2478	135.559	280.955	-1.05142	0.0263442	down	139	274	GOAT_ENSBTAP00000022753	RASD2	-20.75	143
chr20_16009_mature@@bta-miR-2478	135.559	280.955	-1.05142	0.0263442	down	139	274	GOAT_ENSBTAP00000022759	PHB	-16.75	142
bta-miR-132	61.4404	156.884	-1.35244	0.00289389	down	63	153	GOAT_ENSBTAP00000022782	PDIA4	-16.57	146
bta-miR-132	61.4404	156.884	-1.35244	0.00289389	down	63	153	GOAT_ENSBTAP00000022793	SH3TC2	-15.7	144
chr12_10768_star	78.0195	14.3554	2.44224	3.98452e-06	up	80	14	GOAT_ENSBTAP00000022801	TRIM32	-39.41	181
chr12_10768_star	78.0195	14.3554	2.44224	3.98452e-06	up	80	14	GOAT_ENSBTAP00000022852	ASPG	-44.18	158
chr12_10768_star	78.0195	14.3554	2.44224	3.98452e-06	up	80	14	GOAT_ENSBTAP00000022855	CHRNA4	-36.94	140
chr12_10768_star	78.0195	14.3554	2.44224	3.98452e-06	up	80	14	GOAT_ENSBTAP00000022870	GLRA4	-28.16	147
chr12_10768_star	78.0195	14.3554	2.44224	3.98452e-06	up	80	14	GOAT_ENSBTAP00000022879	WDR76	-34.39	167
bta-miR-132	61.4404	156.884	-1.35244	0.00289389	down	63	153	GOAT_ENSBTAP00000022880	FRMD5	-17.38	145
chr18_14930_mature	30.2326	7.17769	2.07451	0.0199255	up	31	7	GOAT_ENSBTAP00000022912	--	-18.4	155
chr12_10768_star	78.0195	14.3554	2.44224	3.98452e-06	up	80	14	GOAT_ENSBTAP00000022931	SLC26A8	-28.25	150
chr18_14930_mature	30.2326	7.17769	2.07451	0.0199255	up	31	7	GOAT_ENSBTAP00000022939	ACSL3	-17.02	142
chr12_10768_star	78.0195	14.3554	2.44224	3.98452e-06	up	80	14	GOAT_ENSBTAP00000022939	ACSL3	-30.22	146
chr12_10768_star	78.0195	14.3554	2.44224	3.98452e-06	up	80	14	GOAT_ENSBTAP00000022947	--	-29.59	142
chr12_10768_star	78.0195	14.3554	2.44224	3.98452e-06	up	80	14	GOAT_ENSBTAP00000022950	MASTL	-28.72	150
chr12_10768_star	78.0195	14.3554	2.44224	3.98452e-06	up	80	14	GOAT_ENSBTAP00000022955	LRRC25	-37.16	147
chr18_14930_mature	30.2326	7.17769	2.07451	0.0199255	up	31	7	GOAT_ENSBTAP00000022964	ACBD5	-15.22	145
bta-miR-132	61.4404	156.884	-1.35244	0.00289389	down	63	153	GOAT_ENSBTAP00000022964	ACBD5	-18.44	152
chr12_10768_star	78.0195	14.3554	2.44224	3.98452e-06	up	80	14	GOAT_ENSBTAP00000022973	FGF19	-40.8	169
chr20_16009_mature@@bta-miR-2478	135.559	280.955	-1.05142	0.0263442	down	139	274	GOAT_ENSBTAP00000022985	BPIFB3	-21.05	142
chr20_16009_mature@@bta-miR-2478	135.559	280.955	-1.05142	0.0263442	down	139	274	GOAT_ENSBTAP00000022993	AAMDC	-21.61	148
bta-miR-132	61.4404	156.884	-1.35244	0.00289389	down	63	153	GOAT_ENSBTAP00000022993	AAMDC	-17.38	146
chr12_10768_star	78.0195	14.3554	2.44224	3.98452e-06	up	80	14	GOAT_ENSBTAP00000022993	AAMDC	-35.7	158
bta-miR-132	61.4404	156.884	-1.35244	0.00289389	down	63	153	GOAT_ENSBTAP00000023001	--	-16.95	151
chr12_10768_star	78.0195	14.3554	2.44224	3.98452e-06	up	80	14	GOAT_ENSBTAP00000023005	--	-30.89	156
chr12_10768_star	78.0195	14.3554	2.44224	3.98452e-06	up	80	14	GOAT_ENSBTAP00000023012	AKNA	-36.59	151
chr12_10768_star	78.0195	14.3554	2.44224	3.98452e-06	up	80	14	GOAT_ENSBTAP00000023023	POLN	-38.82	151
chr12_10768_star	78.0195	14.3554	2.44224	3.98452e-06	up	80	14	GOAT_ENSBTAP00000023058	RUNX1T1	-30	167
chr12_10768_star	78.0195	14.3554	2.44224	3.98452e-06	up	80	14	GOAT_ENSBTAP00000023059	KIF2B	-32.34	159
chr20_16009_mature@@bta-miR-2478	135.559	280.955	-1.05142	0.0263442	down	139	274	GOAT_ENSBTAP00000023078	ERCC1	-20.02	147
chr12_10768_star	78.0195	14.3554	2.44224	3.98452e-06	up	80	14	GOAT_ENSBTAP00000023082	DIAPH1	-33.38	145
chr12_10768_star	78.0195	14.3554	2.44224	3.98452e-06	up	80	14	GOAT_ENSBTAP00000023087	SSAT-1	-28.74	152
chr12_10768_star	78.0195	14.3554	2.44224	3.98452e-06	up	80	14	GOAT_ENSBTAP00000023111	MYO18A	-37.13	156
chr14_11964_mature	19.5049	0	20	6.11526e-05	up	20	0	GOAT_ENSBTAP00000023118	C1orf50	-15.22	145
chr18_14930_mature	30.2326	7.17769	2.07451	0.0199255	up	31	7	GOAT_ENSBTAP00000023144	SOCS6	-15.63	145
chr20_16009_mature@@bta-miR-2478	135.559	280.955	-1.05142	0.0263442	down	139	274	GOAT_ENSBTAP00000023144	SOCS6	-18.17	141
bta-miR-132	61.4404	156.884	-1.35244	0.00289389	down	63	153	GOAT_ENSBTAP00000023162	TMEM214	-23.35	155
chr12_10768_star	78.0195	14.3554	2.44224	3.98452e-06	up	80	14	GOAT_ENSBTAP00000023182	C5orf52	-32.8	141
chr20_16009_mature@@bta-miR-2478	135.559	280.955	-1.05142	0.0263442	down	139	274	GOAT_ENSBTAP00000023190	E2F8	-17.57	141
chr12_10768_star	78.0195	14.3554	2.44224	3.98452e-06	up	80	14	GOAT_ENSBTAP00000023194	RCAN3	-32.27	168
chr12_10768_star	78.0195	14.3554	2.44224	3.98452e-06	up	80	14	GOAT_ENSBTAP00000023197	ADAM9	-26.59	155
chr12_10768_star	78.0195	14.3554	2.44224	3.98452e-06	up	80	14	GOAT_ENSBTAP00000023205	DUSP18	-42.05	150
chr12_10768_star	78.0195	14.3554	2.44224	3.98452e-06	up	80	14	GOAT_ENSBTAP00000023206	EFEMP1	-31.3	163
chr12_10768_star	78.0195	14.3554	2.44224	3.98452e-06	up	80	14	GOAT_ENSBTAP00000023218	GNS	-33.88	143
chr14_11964_mature	19.5049	0	20	6.11526e-05	up	20	0	GOAT_ENSBTAP00000023238	GSDMC	-18.76	157
chr12_10768_star	78.0195	14.3554	2.44224	3.98452e-06	up	80	14	GOAT_ENSBTAP00000023242-D2	--	-29.53	156
chr12_10768_star	78.0195	14.3554	2.44224	3.98452e-06	up	80	14	GOAT_ENSBTAP00000023304	AIM1	-27.37	165
bta-miR-132	61.4404	156.884	-1.35244	0.00289389	down	63	153	GOAT_ENSBTAP00000023308	CA8	-15.86	152
chr12_10768_star	78.0195	14.3554	2.44224	3.98452e-06	up	80	14	GOAT_ENSBTAP00000023347	HHIPL2	-33.34	154
chr12_10768_star	78.0195	14.3554	2.44224	3.98452e-06	up	80	14	GOAT_ENSBTAP00000023354	WFDC13	-25.45	146
chr4_3446_mature	112.153	44.0915	1.34689	0.00898861	up	115	43	GOAT_ENSBTAP00000023401	NR2F1	-18.81	142
chr20_16009_mature@@bta-miR-2478	135.559	280.955	-1.05142	0.0263442	down	139	274	GOAT_ENSBTAP00000023407	RAB13	-15.54	144
chr12_10768_star	78.0195	14.3554	2.44224	3.98452e-06	up	80	14	GOAT_ENSBTAP00000023407	RAB13	-30.29	141
bta-miR-132	61.4404	156.884	-1.35244	0.00289389	down	63	153	GOAT_ENSBTAP00000023440	MAP7D2	-16.46	155
chr12_10768_star	78.0195	14.3554	2.44224	3.98452e-06	up	80	14	GOAT_ENSBTAP00000023468	BMP3	-35.42	161
chr12_10768_star	78.0195	14.3554	2.44224	3.98452e-06	up	80	14	GOAT_ENSBTAP00000023484	--	-28.97	160
chr12_10768_star	78.0195	14.3554	2.44224	3.98452e-06	up	80	14	GOAT_ENSBTAP00000023485	PALMD	-34.37	172
chr12_10768_star	78.0195	14.3554	2.44224	3.98452e-06	up	80	14	GOAT_ENSBTAP00000023510	TPK1	-30.8	160
chr12_10768_star	78.0195	14.3554	2.44224	3.98452e-06	up	80	14	GOAT_ENSBTAP00000023525	RBM23	-25.83	151
chr12_10768_star	78.0195	14.3554	2.44224	3.98452e-06	up	80	14	GOAT_ENSBTAP00000023552	ABCG2	-26.98	153
chr18_14930_mature	30.2326	7.17769	2.07451	0.0199255	up	31	7	GOAT_ENSBTAP00000023554	E2F2	-15.53	142
chr12_10768_star	78.0195	14.3554	2.44224	3.98452e-06	up	80	14	GOAT_ENSBTAP00000023554	E2F2	-39.73	147
chr20_16009_mature@@bta-miR-2478	135.559	280.955	-1.05142	0.0263442	down	139	274	GOAT_ENSBTAP00000023556	WHAMM	-18.99	151
chr12_10768_star	78.0195	14.3554	2.44224	3.98452e-06	up	80	14	GOAT_ENSBTAP00000023556	WHAMM	-29.39	141
chr12_10768_star	78.0195	14.3554	2.44224	3.98452e-06	up	80	14	GOAT_ENSBTAP00000023577	NR2C1	-28.64	155
chr12_10768_star	78.0195	14.3554	2.44224	3.98452e-06	up	80	14	GOAT_ENSBTAP00000023578	ZFAT	-35.34	172
chr12_10768_star	78.0195	14.3554	2.44224	3.98452e-06	up	80	14	GOAT_ENSBTAP00000023581	CA2	-32.19	159
chr12_10768_star	78.0195	14.3554	2.44224	3.98452e-06	up	80	14	GOAT_ENSBTAP00000023595	IL6ST	-25.5	150
chr20_16009_mature@@bta-miR-2478	135.559	280.955	-1.05142	0.0263442	down	139	274	GOAT_ENSBTAP00000023645-D2	BCDIN3D	-16.15	151
chr12_10768_star	78.0195	14.3554	2.44224	3.98452e-06	up	80	14	GOAT_ENSBTAP00000023645-D2	BCDIN3D	-35.17	147
chr12_10768_star	78.0195	14.3554	2.44224	3.98452e-06	up	80	14	GOAT_ENSBTAP00000023659	KLRG2	-33.1	160
chr12_10768_star	78.0195	14.3554	2.44224	3.98452e-06	up	80	14	GOAT_ENSBTAP00000023666	--	-27.95	144
chr12_10768_star	78.0195	14.3554	2.44224	3.98452e-06	up	80	14	GOAT_ENSBTAP00000023684	BNIP3	-28.36	153
chr12_10768_star	78.0195	14.3554	2.44224	3.98452e-06	up	80	14	GOAT_ENSBTAP00000023689	PMVK	-43.32	173
chr12_10768_star	78.0195	14.3554	2.44224	3.98452e-06	up	80	14	GOAT_ENSBTAP00000023720	BAG1	-37.04	142
bta-miR-132	61.4404	156.884	-1.35244	0.00289389	down	63	153	GOAT_ENSBTAP00000023764	ARHGAP30	-19.82	163
chr18_14930_mature	30.2326	7.17769	2.07451	0.0199255	up	31	7	GOAT_ENSBTAP00000023769	LRRC3	-15.09	150
bta-miR-132	61.4404	156.884	-1.35244	0.00289389	down	63	153	GOAT_ENSBTAP00000023771	LRRC38	-23.94	141
bta-miR-132	61.4404	156.884	-1.35244	0.00289389	down	63	153	GOAT_ENSBTAP00000023778	CCT5	-20.88	147
chr20_16009_mature@@bta-miR-2478	135.559	280.955	-1.05142	0.0263442	down	139	274	GOAT_ENSBTAP00000023807	OR7G2	-16.24	155
chr20_16009_mature@@bta-miR-2478	135.559	280.955	-1.05142	0.0263442	down	139	274	GOAT_ENSBTAP00000023834	DOLPP1	-16.2	147
bta-miR-132	61.4404	156.884	-1.35244	0.00289389	down	63	153	GOAT_ENSBTAP00000023854	--	-21.88	165
bta-miR-132	61.4404	156.884	-1.35244	0.00289389	down	63	153	GOAT_ENSBTAP00000023860	--	-16.28	149
chr12_10768_star	78.0195	14.3554	2.44224	3.98452e-06	up	80	14	GOAT_ENSBTAP00000023861	GALNT6	-30.39	140
chr20_16009_mature@@bta-miR-2478	135.559	280.955	-1.05142	0.0263442	down	139	274	GOAT_ENSBTAP00000023874	KCTD15	-21.78	145
chr12_10768_star	78.0195	14.3554	2.44224	3.98452e-06	up	80	14	GOAT_ENSBTAP00000023874	KCTD15	-37.92	165
bta-miR-132	61.4404	156.884	-1.35244	0.00289389	down	63	153	GOAT_ENSBTAP00000023881	--	-20.25	141
chr12_10768_star	78.0195	14.3554	2.44224	3.98452e-06	up	80	14	GOAT_ENSBTAP00000023886	--	-28.1	155
bta-miR-132	61.4404	156.884	-1.35244	0.00289389	down	63	153	GOAT_ENSBTAP00000023922	QRFP	-18.2	142
chr12_10768_star	78.0195	14.3554	2.44224	3.98452e-06	up	80	14	GOAT_ENSBTAP00000023934	--	-31.48	151
chr12_10768_star	78.0195	14.3554	2.44224	3.98452e-06	up	80	14	GOAT_ENSBTAP00000023954	SH3GL3	-32.91	154
chr12_10768_star	78.0195	14.3554	2.44224	3.98452e-06	up	80	14	GOAT_ENSBTAP00000023992	C11orf84	-31.24	146
chr23_18096_mature	72.168	173.29	-1.26376	0.00582929	down	74	169	GOAT_ENSBTAP00000024046	PTPRF	-20.89	150
chr12_10768_star	78.0195	14.3554	2.44224	3.98452e-06	up	80	14	GOAT_ENSBTAP00000024051	YARS	-36.49	148
chr12_10768_star	78.0195	14.3554	2.44224	3.98452e-06	up	80	14	GOAT_ENSBTAP00000024068	LYPD3	-34.48	147
bta-miR-132	61.4404	156.884	-1.35244	0.00289389	down	63	153	GOAT_ENSBTAP00000024072	--	-19.56	152
chr12_10768_star	78.0195	14.3554	2.44224	3.98452e-06	up	80	14	GOAT_ENSBTAP00000024078	SETBP1	-32.54	149
bta-miR-132	61.4404	156.884	-1.35244	0.00289389	down	63	153	GOAT_ENSBTAP00000024095	ACVR2B	-18.02	153
chr20_16009_mature@@bta-miR-2478	135.559	280.955	-1.05142	0.0263442	down	139	274	GOAT_ENSBTAP00000024097	SPATA18	-15.46	146
chr14_11964_mature	19.5049	0	20	6.11526e-05	up	20	0	GOAT_ENSBTAP00000024101	PXN	-16.03	148
chr20_16009_mature@@bta-miR-2478	135.559	280.955	-1.05142	0.0263442	down	139	274	GOAT_ENSBTAP00000024134	MAP2	-19.49	143
chr20_16009_mature@@bta-miR-2478	135.559	280.955	-1.05142	0.0263442	down	139	274	GOAT_ENSBTAP00000024152	NXPH2	-16.99	147
bta-miR-132	61.4404	156.884	-1.35244	0.00289389	down	63	153	GOAT_ENSBTAP00000024154	VAT1L	-19.9	153
chr14_11964_mature	19.5049	0	20	6.11526e-05	up	20	0	GOAT_ENSBTAP00000024161	MRPS18C	-18.19	156
chr12_10768_star	78.0195	14.3554	2.44224	3.98452e-06	up	80	14	GOAT_ENSBTAP00000024162	KRTCAP3	-47.33	171
chr20_16009_mature@@bta-miR-2478	135.559	280.955	-1.05142	0.0263442	down	139	274	GOAT_ENSBTAP00000024166	CASP2	-16.36	150
chr12_10768_star	78.0195	14.3554	2.44224	3.98452e-06	up	80	14	GOAT_ENSBTAP00000024166	CASP2	-30.45	154
chr12_10768_star	78.0195	14.3554	2.44224	3.98452e-06	up	80	14	GOAT_ENSBTAP00000024191	NARF	-36.95	161
chr12_10768_star	78.0195	14.3554	2.44224	3.98452e-06	up	80	14	GOAT_ENSBTAP00000024194	CCDC8	-36.03	147
bta-miR-132	61.4404	156.884	-1.35244	0.00289389	down	63	153	GOAT_ENSBTAP00000024196-D4	--	-17.88	144
chr12_10768_star	78.0195	14.3554	2.44224	3.98452e-06	up	80	14	GOAT_ENSBTAP00000024198-D4	--	-29.15	171
chr12_10768_star	78.0195	14.3554	2.44224	3.98452e-06	up	80	14	GOAT_ENSBTAP00000024208-D2	--	-29.5	141
chr12_10768_star	78.0195	14.3554	2.44224	3.98452e-06	up	80	14	GOAT_ENSBTAP00000024220	WDR43	-26.13	166
chr12_10768_star	78.0195	14.3554	2.44224	3.98452e-06	up	80	14	GOAT_ENSBTAP00000024223	--	-33.33	144
chr12_10768_star	78.0195	14.3554	2.44224	3.98452e-06	up	80	14	GOAT_ENSBTAP00000024227	TKFC	-31.2	152
chr4_3446_mature	112.153	44.0915	1.34689	0.00898861	up	115	43	GOAT_ENSBTAP00000024232	NIPAL2	-21.23	147
chr12_10768_star	78.0195	14.3554	2.44224	3.98452e-06	up	80	14	GOAT_ENSBTAP00000024232	NIPAL2	-35	147
chr20_16009_mature@@bta-miR-2478	135.559	280.955	-1.05142	0.0263442	down	139	274	GOAT_ENSBTAP00000024233	M6PR	-22.21	160
chr12_10768_star	78.0195	14.3554	2.44224	3.98452e-06	up	80	14	GOAT_ENSBTAP00000024233	M6PR	-36.08	150
chr12_10768_star	78.0195	14.3554	2.44224	3.98452e-06	up	80	14	GOAT_ENSBTAP00000024278	DNAJC27	-30.76	147
bta-miR-132	61.4404	156.884	-1.35244	0.00289389	down	63	153	GOAT_ENSBTAP00000024282	CYP2S1	-19.88	153
chr20_16009_mature@@bta-miR-2478	135.559	280.955	-1.05142	0.0263442	down	139	274	GOAT_ENSBTAP00000024285	VSTM2B	-15.22	142
bta-miR-132	61.4404	156.884	-1.35244	0.00289389	down	63	153	GOAT_ENSBTAP00000024290	CLEC19A	-16.78	145
chr12_10768_star	78.0195	14.3554	2.44224	3.98452e-06	up	80	14	GOAT_ENSBTAP00000024327	SPATA5L1	-24.56	143
chr20_16009_mature@@bta-miR-2478	135.559	280.955	-1.05142	0.0263442	down	139	274	GOAT_ENSBTAP00000024328	SLC28A3	-21.92	153
bta-miR-132	61.4404	156.884	-1.35244	0.00289389	down	63	153	GOAT_ENSBTAP00000024336	RNF181	-18.16	152
bta-miR-132	61.4404	156.884	-1.35244	0.00289389	down	63	153	GOAT_ENSBTAP00000024413	CBLL1	-16.44	147
chr12_10768_star	78.0195	14.3554	2.44224	3.98452e-06	up	80	14	GOAT_ENSBTAP00000024413	CBLL1	-26.31	163
chr12_10768_star	78.0195	14.3554	2.44224	3.98452e-06	up	80	14	GOAT_ENSBTAP00000024444-D2	MYL2	-28.53	145
chr12_10768_star	78.0195	14.3554	2.44224	3.98452e-06	up	80	14	GOAT_ENSBTAP00000024445	SERPINB9	-36.78	151
chr12_10768_star	78.0195	14.3554	2.44224	3.98452e-06	up	80	14	GOAT_ENSBTAP00000024457	CRLF3	-24.62	147
chr12_10768_star	78.0195	14.3554	2.44224	3.98452e-06	up	80	14	GOAT_ENSBTAP00000024458	SMS	-29.75	157
chr12_10768_star	78.0195	14.3554	2.44224	3.98452e-06	up	80	14	GOAT_ENSBTAP00000024465	DNAJC8	-31.54	144
chr14_11964_mature	19.5049	0	20	6.11526e-05	up	20	0	GOAT_ENSBTAP00000024481	--	-15.38	157
chr12_10768_star	78.0195	14.3554	2.44224	3.98452e-06	up	80	14	GOAT_ENSBTAP00000024486	ARHGAP9	-46.96	168
chr12_10768_star	78.0195	14.3554	2.44224	3.98452e-06	up	80	14	GOAT_ENSBTAP00000024502	TTLL4	-31.2	145
chr12_10768_star	78.0195	14.3554	2.44224	3.98452e-06	up	80	14	GOAT_ENSBTAP00000024503	CCDC42	-34.22	152
chr12_10768_star	78.0195	14.3554	2.44224	3.98452e-06	up	80	14	GOAT_ENSBTAP00000024505	PSMF1	-23.32	147
bta-miR-132	61.4404	156.884	-1.35244	0.00289389	down	63	153	GOAT_ENSBTAP00000024509	POLG2	-21.14	143
chr20_16009_mature@@bta-miR-2478	135.559	280.955	-1.05142	0.0263442	down	139	274	GOAT_ENSBTAP00000024511	RIPK3	-24.66	162
chr20_16009_mature@@bta-miR-2478	135.559	280.955	-1.05142	0.0263442	down	139	274	GOAT_ENSBTAP00000024515	PSMD7	-16.66	143
bta-miR-132	61.4404	156.884	-1.35244	0.00289389	down	63	153	GOAT_ENSBTAP00000024515	PSMD7	-17.91	141
chr4_3446_mature	112.153	44.0915	1.34689	0.00898861	up	115	43	GOAT_ENSBTAP00000024516	--	-15.37	158
chr14_11964_mature	19.5049	0	20	6.11526e-05	up	20	0	GOAT_ENSBTAP00000024549	GRIN3A	-15.26	157
chr12_10768_star	78.0195	14.3554	2.44224	3.98452e-06	up	80	14	GOAT_ENSBTAP00000024549	GRIN3A	-25.72	161
chr12_10768_star	78.0195	14.3554	2.44224	3.98452e-06	up	80	14	GOAT_ENSBTAP00000024553	NUMA1	-32.84	157
chr20_16009_mature@@bta-miR-2478	135.559	280.955	-1.05142	0.0263442	down	139	274	GOAT_ENSBTAP00000024611	ERICH5	-20.05	145
chr12_10768_star	78.0195	14.3554	2.44224	3.98452e-06	up	80	14	GOAT_ENSBTAP00000024618	TIMM17B	-31.12	148
bta-miR-132	61.4404	156.884	-1.35244	0.00289389	down	63	153	GOAT_ENSBTAP00000024660	HDGFRP3	-18.47	164
chr20_16009_mature@@bta-miR-2478	135.559	280.955	-1.05142	0.0263442	down	139	274	GOAT_ENSBTAP00000024663	TUBA8	-21.49	143
chr12_10768_star	78.0195	14.3554	2.44224	3.98452e-06	up	80	14	GOAT_ENSBTAP00000024663	TUBA8	-27.08	148
bta-miR-132	61.4404	156.884	-1.35244	0.00289389	down	63	153	GOAT_ENSBTAP00000024669	DGCR14	-20.39	159
chr12_10768_star	78.0195	14.3554	2.44224	3.98452e-06	up	80	14	GOAT_ENSBTAP00000024690	VWC2L	-36.34	170
chr18_14930_mature	30.2326	7.17769	2.07451	0.0199255	up	31	7	GOAT_ENSBTAP00000024745	--	-17.54	154
chr12_10768_star	78.0195	14.3554	2.44224	3.98452e-06	up	80	14	GOAT_ENSBTAP00000024750	PTPN21	-30.93	158
chr20_16009_mature@@bta-miR-2478	135.559	280.955	-1.05142	0.0263442	down	139	274	GOAT_ENSBTAP00000024762	TSPEAR	-16.01	151
chr20_16009_mature@@bta-miR-2478	135.559	280.955	-1.05142	0.0263442	down	139	274	GOAT_ENSBTAP00000024782	ABHD14B	-16.1	140
chr12_10768_star	78.0195	14.3554	2.44224	3.98452e-06	up	80	14	GOAT_ENSBTAP00000024796	CCNK	-25.86	141
chr4_3446_mature	112.153	44.0915	1.34689	0.00898861	up	115	43	GOAT_ENSBTAP00000024880	ACSS3	-17	142
chr12_10768_star	78.0195	14.3554	2.44224	3.98452e-06	up	80	14	GOAT_ENSBTAP00000024902	PDLIM7	-40.73	149
chr12_10768_star	78.0195	14.3554	2.44224	3.98452e-06	up	80	14	GOAT_ENSBTAP00000024914	DDX20	-24.38	140
chr20_16009_mature@@bta-miR-2478	135.559	280.955	-1.05142	0.0263442	down	139	274	GOAT_ENSBTAP00000024922	FCRL5	-17.02	151
chr20_16009_mature@@bta-miR-2478	135.559	280.955	-1.05142	0.0263442	down	139	274	GOAT_ENSBTAP00000024925	RIMS3	-19.41	140
chr12_10768_star	78.0195	14.3554	2.44224	3.98452e-06	up	80	14	GOAT_ENSBTAP00000024934	--	-37.26	158
bta-miR-132	61.4404	156.884	-1.35244	0.00289389	down	63	153	GOAT_ENSBTAP00000024972	TMEM163	-20.16	143
chr12_10768_star	78.0195	14.3554	2.44224	3.98452e-06	up	80	14	GOAT_ENSBTAP00000024972	TMEM163	-35.84	146
chr12_10768_star	78.0195	14.3554	2.44224	3.98452e-06	up	80	14	GOAT_ENSBTAP00000025007	CTSZ	-27.47	144
bta-miR-132	61.4404	156.884	-1.35244	0.00289389	down	63	153	GOAT_ENSBTAP00000025008	TUBB1	-15.99	147
chr12_10768_star	78.0195	14.3554	2.44224	3.98452e-06	up	80	14	GOAT_ENSBTAP00000025008	TUBB1	-30.18	140
chr12_10768_star	78.0195	14.3554	2.44224	3.98452e-06	up	80	14	GOAT_ENSBTAP00000025035	MYBPHL	-28.89	143
chr12_10768_star	78.0195	14.3554	2.44224	3.98452e-06	up	80	14	GOAT_ENSBTAP00000025036	SLC25A35	-25.89	140
chr20_16009_mature@@bta-miR-2478	135.559	280.955	-1.05142	0.0263442	down	139	274	GOAT_ENSBTAP00000025041	TMC2	-15.4	144
chr12_10768_star	78.0195	14.3554	2.44224	3.98452e-06	up	80	14	GOAT_ENSBTAP00000025041	TMC2	-30.69	142
chr12_10768_star	78.0195	14.3554	2.44224	3.98452e-06	up	80	14	GOAT_ENSBTAP00000025066	CMTM2	-38.26	156
chr20_16009_mature@@bta-miR-2478	135.559	280.955	-1.05142	0.0263442	down	139	274	GOAT_ENSBTAP00000025068	DAO	-18.08	148
bta-miR-132	61.4404	156.884	-1.35244	0.00289389	down	63	153	GOAT_ENSBTAP00000025079	IQCA1L	-17.51	151
chr20_16009_mature@@bta-miR-2478	135.559	280.955	-1.05142	0.0263442	down	139	274	GOAT_ENSBTAP00000025094	HARS	-16.42	146
chr12_10768_star	78.0195	14.3554	2.44224	3.98452e-06	up	80	14	GOAT_ENSBTAP00000025134-D2	--	-36.91	140
chr12_10768_star	78.0195	14.3554	2.44224	3.98452e-06	up	80	14	GOAT_ENSBTAP00000025157	ZC2HC1A	-24.43	145
chr4_3446_mature	112.153	44.0915	1.34689	0.00898861	up	115	43	GOAT_ENSBTAP00000025170	RAB25	-16.76	158
chr12_10768_star	78.0195	14.3554	2.44224	3.98452e-06	up	80	14	GOAT_ENSBTAP00000025201	LSS	-26.43	146
chr12_10768_star	78.0195	14.3554	2.44224	3.98452e-06	up	80	14	GOAT_ENSBTAP00000025207	CPXM2	-36.02	145
bta-miR-132	61.4404	156.884	-1.35244	0.00289389	down	63	153	GOAT_ENSBTAP00000025217	HIF3A	-20.84	155
chr12_10768_star	78.0195	14.3554	2.44224	3.98452e-06	up	80	14	GOAT_ENSBTAP00000025217	HIF3A	-31.8	151
chr4_3446_mature	112.153	44.0915	1.34689	0.00898861	up	115	43	GOAT_ENSBTAP00000025255	COPS3	-15.25	154
chr12_10768_star	78.0195	14.3554	2.44224	3.98452e-06	up	80	14	GOAT_ENSBTAP00000025304	--	-31.65	162
bta-miR-132	61.4404	156.884	-1.35244	0.00289389	down	63	153	GOAT_ENSBTAP00000025305	KCTD16	-19.97	154
chr12_10768_star	78.0195	14.3554	2.44224	3.98452e-06	up	80	14	GOAT_ENSBTAP00000025313	--	-27.71	147
bta-miR-132	61.4404	156.884	-1.35244	0.00289389	down	63	153	GOAT_ENSBTAP00000025321	EXTL2	-16.59	154
bta-miR-132	61.4404	156.884	-1.35244	0.00289389	down	63	153	GOAT_ENSBTAP00000025323	SLC30A7	-17.12	142
bta-miR-132	61.4404	156.884	-1.35244	0.00289389	down	63	153	GOAT_ENSBTAP00000025337	ARHGAP28	-19.08	144
chr12_10768_star	78.0195	14.3554	2.44224	3.98452e-06	up	80	14	GOAT_ENSBTAP00000025337	ARHGAP28	-25.77	150
bta-miR-132	61.4404	156.884	-1.35244	0.00289389	down	63	153	GOAT_ENSBTAP00000025343	PLBD2	-21.23	147
chr12_10768_star	78.0195	14.3554	2.44224	3.98452e-06	up	80	14	GOAT_ENSBTAP00000025362	MAP9	-38.37	157
chr20_16009_mature@@bta-miR-2478	135.559	280.955	-1.05142	0.0263442	down	139	274	GOAT_ENSBTAP00000025374	CLDN11	-17.63	142
bta-miR-132	61.4404	156.884	-1.35244	0.00289389	down	63	153	GOAT_ENSBTAP00000025383	FAM167A	-18.92	147
chr12_10768_star	78.0195	14.3554	2.44224	3.98452e-06	up	80	14	GOAT_ENSBTAP00000025384	TMC8	-37.47	179
chr20_16009_mature@@bta-miR-2478	135.559	280.955	-1.05142	0.0263442	down	139	274	GOAT_ENSBTAP00000025388	SYNGR2	-18.87	143
chr12_10768_star	78.0195	14.3554	2.44224	3.98452e-06	up	80	14	GOAT_ENSBTAP00000025390	COMMD10	-27.32	151
chr20_16009_mature@@bta-miR-2478	135.559	280.955	-1.05142	0.0263442	down	139	274	GOAT_ENSBTAP00000025393	TRAF7	-21.07	151
bta-miR-132	61.4404	156.884	-1.35244	0.00289389	down	63	153	GOAT_ENSBTAP00000025397	DAD1	-15.5	146
chr14_11964_mature	19.5049	0	20	6.11526e-05	up	20	0	GOAT_ENSBTAP00000025398	UCN2	-20.66	162
chr20_16009_mature@@bta-miR-2478	135.559	280.955	-1.05142	0.0263442	down	139	274	GOAT_ENSBTAP00000025453	WDHD1	-21.25	143
chr12_10768_star	78.0195	14.3554	2.44224	3.98452e-06	up	80	14	GOAT_ENSBTAP00000025454	EIF4EBP2	-25.22	149
chr12_10768_star	78.0195	14.3554	2.44224	3.98452e-06	up	80	14	GOAT_ENSBTAP00000025456	SLC1A1	-26.56	142
chr12_10768_star	78.0195	14.3554	2.44224	3.98452e-06	up	80	14	GOAT_ENSBTAP00000025484	RPS20	-26.57	141
chr12_10768_star	78.0195	14.3554	2.44224	3.98452e-06	up	80	14	GOAT_ENSBTAP00000025501	GLOD4	-31.8	168
chr20_16009_mature@@bta-miR-2478	135.559	280.955	-1.05142	0.0263442	down	139	274	GOAT_ENSBTAP00000025516	IGSF21	-23.92	146
chr12_10768_star	78.0195	14.3554	2.44224	3.98452e-06	up	80	14	GOAT_ENSBTAP00000025516	IGSF21	-31.78	145
chr4_3193_mature	69.2423	25.6346	1.43356	0.0210112	up	71	25	GOAT_ENSBTAP00000025544	LHX8	-15.33	165
chr18_14930_mature	30.2326	7.17769	2.07451	0.0199255	up	31	7	GOAT_ENSBTAP00000025556	--	-20.08	159
chr12_10768_star	78.0195	14.3554	2.44224	3.98452e-06	up	80	14	GOAT_ENSBTAP00000025556	--	-30.68	159
chr12_10768_star	78.0195	14.3554	2.44224	3.98452e-06	up	80	14	GOAT_ENSBTAP00000025557	BPIFB2	-28.81	147
chr12_10768_star	78.0195	14.3554	2.44224	3.98452e-06	up	80	14	GOAT_ENSBTAP00000025560	EAF1	-33.21	175
chr20_16009_mature@@bta-miR-2478	135.559	280.955	-1.05142	0.0263442	down	139	274	GOAT_ENSBTAP00000025561	S100A4	-18.7	148
chr12_10768_star	78.0195	14.3554	2.44224	3.98452e-06	up	80	14	GOAT_ENSBTAP00000025570	KCNS3	-29.68	143
chr12_10768_star	78.0195	14.3554	2.44224	3.98452e-06	up	80	14	GOAT_ENSBTAP00000025572	BRIX1	-31.13	156
chr12_10768_star	78.0195	14.3554	2.44224	3.98452e-06	up	80	14	GOAT_ENSBTAP00000025580	USP14	-25.47	144
chr12_10768_star	78.0195	14.3554	2.44224	3.98452e-06	up	80	14	GOAT_ENSBTAP00000025591-D2	--	-29.93	157
chr12_10768_star	78.0195	14.3554	2.44224	3.98452e-06	up	80	14	GOAT_ENSBTAP00000025630	HS3ST6	-34.69	157
chr12_10768_star	78.0195	14.3554	2.44224	3.98452e-06	up	80	14	GOAT_ENSBTAP00000025655	EDEM3	-34.84	174
chr20_16009_mature@@bta-miR-2478	135.559	280.955	-1.05142	0.0263442	down	139	274	GOAT_ENSBTAP00000025671-D3	CRYBB1	-22.22	142
chr12_10768_star	78.0195	14.3554	2.44224	3.98452e-06	up	80	14	GOAT_ENSBTAP00000025671-D3	CRYBB1	-36.58	162
chr20_16009_mature@@bta-miR-2478	135.559	280.955	-1.05142	0.0263442	down	139	274	GOAT_ENSBTAP00000025675	FAM186B	-19.62	151
chr12_10768_star	78.0195	14.3554	2.44224	3.98452e-06	up	80	14	GOAT_ENSBTAP00000025685	ITGA2	-34.23	156
chr12_10768_star	78.0195	14.3554	2.44224	3.98452e-06	up	80	14	GOAT_ENSBTAP00000025697	GRHPR	-28.23	149
bta-miR-132	61.4404	156.884	-1.35244	0.00289389	down	63	153	GOAT_ENSBTAP00000025755	--	-18.08	146
chr12_10768_star	78.0195	14.3554	2.44224	3.98452e-06	up	80	14	GOAT_ENSBTAP00000025792	NOA1	-29.92	140
chr20_16009_mature@@bta-miR-2478	135.559	280.955	-1.05142	0.0263442	down	139	274	GOAT_ENSBTAP00000025822	TUSC5	-20.44	163
chr12_10768_star	78.0195	14.3554	2.44224	3.98452e-06	up	80	14	GOAT_ENSBTAP00000025858	CEP57L1	-26.73	155
chr20_16009_mature@@bta-miR-2478	135.559	280.955	-1.05142	0.0263442	down	139	274	GOAT_ENSBTAP00000025864	C16orf62	-21.24	155
chr12_10768_star	78.0195	14.3554	2.44224	3.98452e-06	up	80	14	GOAT_ENSBTAP00000025878	KIAA0232	-26.63	149
chr4_3446_mature	112.153	44.0915	1.34689	0.00898861	up	115	43	GOAT_ENSBTAP00000025884	ICAM2	-17.42	163
chr4_3446_mature	112.153	44.0915	1.34689	0.00898861	up	115	43	GOAT_ENSBTAP00000025884-D3	ICAM2	-17.42	163
chr4_3446_mature	112.153	44.0915	1.34689	0.00898861	up	115	43	GOAT_ENSBTAP00000025884-D4	ICAM2	-17.42	163
chr20_16009_mature@@bta-miR-2478	135.559	280.955	-1.05142	0.0263442	down	139	274	GOAT_ENSBTAP00000025886	PDCD4	-15.27	149
chr12_10768_star	78.0195	14.3554	2.44224	3.98452e-06	up	80	14	GOAT_ENSBTAP00000025886	PDCD4	-23.53	140
chr20_16009_mature@@bta-miR-2478	135.559	280.955	-1.05142	0.0263442	down	139	274	GOAT_ENSBTAP00000025895	MED28	-16.58	150
bta-miR-132	61.4404	156.884	-1.35244	0.00289389	down	63	153	GOAT_ENSBTAP00000025895	MED28	-20.1	153
chr12_10768_star	78.0195	14.3554	2.44224	3.98452e-06	up	80	14	GOAT_ENSBTAP00000025906	CLDN7	-30.22	156
chr12_10768_star	78.0195	14.3554	2.44224	3.98452e-06	up	80	14	GOAT_ENSBTAP00000025923	MOXD1	-27.33	145
chr12_10768_star	78.0195	14.3554	2.44224	3.98452e-06	up	80	14	GOAT_ENSBTAP00000025925	NUMBL	-34.6	145
chr20_16009_mature@@bta-miR-2478	135.559	280.955	-1.05142	0.0263442	down	139	274	GOAT_ENSBTAP00000025929	COQ8B	-15.28	144
chr12_10768_star	78.0195	14.3554	2.44224	3.98452e-06	up	80	14	GOAT_ENSBTAP00000025947	PDE6D	-41.94	152
chr18_14930_mature	30.2326	7.17769	2.07451	0.0199255	up	31	7	GOAT_ENSBTAP00000025978	NUDT15	-19.59	163
chr12_10768_star	78.0195	14.3554	2.44224	3.98452e-06	up	80	14	GOAT_ENSBTAP00000025995	C9orf50	-26.77	143
chr12_10768_star	78.0195	14.3554	2.44224	3.98452e-06	up	80	14	GOAT_ENSBTAP00000026033	FBXO28	-29.09	150
bta-miR-132	61.4404	156.884	-1.35244	0.00289389	down	63	153	GOAT_ENSBTAP00000026034	MFAP3L	-18.69	150
chr12_10768_star	78.0195	14.3554	2.44224	3.98452e-06	up	80	14	GOAT_ENSBTAP00000026034	MFAP3L	-39.48	162
chr20_16009_mature@@bta-miR-2478	135.559	280.955	-1.05142	0.0263442	down	139	274	GOAT_ENSBTAP00000026038	MRPL39	-18.39	148
chr12_10768_star	78.0195	14.3554	2.44224	3.98452e-06	up	80	14	GOAT_ENSBTAP00000026057	ZSCAN20	-35.68	146
chr12_10768_star	78.0195	14.3554	2.44224	3.98452e-06	up	80	14	GOAT_ENSBTAP00000026059	NR1I2	-36.94	167
bta-miR-132	61.4404	156.884	-1.35244	0.00289389	down	63	153	GOAT_ENSBTAP00000026068	NCOA4	-23.15	145
chr20_16009_mature@@bta-miR-2478	135.559	280.955	-1.05142	0.0263442	down	139	274	GOAT_ENSBTAP00000026085	TCL1A	-18.31	150
chr12_10768_star	78.0195	14.3554	2.44224	3.98452e-06	up	80	14	GOAT_ENSBTAP00000026085	TCL1A	-32.82	146
chr12_10768_star	78.0195	14.3554	2.44224	3.98452e-06	up	80	14	GOAT_ENSBTAP00000026091	PI15	-28.86	145
[truncated: 5,497 more rows]
